# Supplementary material for: Rapid emergence of extensively drug-resistant Shigella sonnei in France
Source: Nat Commun. 2023 Jan 28;14:462. doi: 10.1038/s41467-023-36222-8 (PMC9883819; doi:10.1038/s41467-023-36222-8)
Supplement: Supplementary file 4 — Supplementary Data 1 [file 41467_2023_36222_MOESM4_ESM.xlsx]

## Sheet: Feuil1
Isolate name	Alternative isolate name	Year	Country of isolation	Metropole/Overseas	Travel	Accession no.
54210		1943	Sweden	Not Applicable	Unknown	ERR025732
54228		1947	Sweden	Not Applicable	Unknown	ERR025724
6-58		1958	France	Metropole	Unknown	ERR025734
2-59		1959	France	Metropole	Unknown	ERR025737
11-66		1966	France	Metropole	Unknown	ERR025743
11-73		1973	France	Metropole	Unknown	ERR025746
20-73		1973	France	Metropole	Unknown	ERR025749
2-73		1973	Senegal	Not Applicable	Unknown	ERR025750
25-74		1974	France	Metropole	Unknown	ERR025753
43-74		1974	France	Metropole	Unknown	ERR025754
44-74		1974	France	Metropole	Unknown	ERR025755
4-76		1976	France	Metropole	Unknown	ERR025756
88-83		1983	France	Metropole	Unknown	ERR025747
96-1420	sh96-1420	1996	France	Metropole	Unknown	ERR042788
96-2938	sh96-2938	1996	France	Metropole	Israel	ERR042789
96-5282	sh96-5282	1996	France	Metropole	Unknown	ERR042790
96-6494	sh96-6494	1996	France	Metropole	Unknown	ERR042791
98-10267		1998	France	Metropole	Madagascar	ERR025762
98-8743		1998	France	Metropole	French Guiana	ERR025758
98-9560		1998	France	Metropole	Madagascar	ERR025761
200005827	sh00-5827	2000	France	Metropole	Madagascar	ERR025765
200207265	sh02-7265	2002	France	Metropole	Unknown	ERR042775
200208933	sh02-8933	2002	France	Metropole	Unknown	ERR042776
200209633	sh02-9633	2002	France	Metropole	Unknown	ERR042777
200300995	sh03-0995	2003	France	Metropole	Unknown	ERR042778
200301223	sh03-1223	2003	France	Metropole	Unknown	ERR042779
200301382	sh03-1382	2003	France	Metropole	Israel	ERR025767
200301382	sh03-1382	2003	France	Metropole	Israel	ERR042794
200302222	sh03-2222	2003	France	Metropole	Cuba	ERR025768
200303567	sh03-3567	2003	France	Metropole	Unknown	ERR042780
200401191	sh04-1191	2004	France	Metropole	Tanzania	ERR024604
200503579		2005	France	Metropole	India	ERR1290040
200504771		2005	France	Metropole	India	ERR1290041
200506395		2005	France	Metropole	India	ERR1290042
200506437		2005	France	Metropole	India	ERR1290043
200506859		2005	France	Metropole	India	ERR1290044
200507122		2005	France	Metropole	India	ERR1290045
200507941		2005	France	Metropole	India	ERR1290046
200507958		2005	France	Metropole	None	ERS12446407
200508237		2005	France	Metropole	Unknown	ERS12445939
200505623	sh05-5623	2005	France	Metropole	Morocco	ERR024607
200600108	sh06-0108	2005	France	French Guiana	None	ERR024608
200600063		2006	France	Metropole	India	ERR1290047
200602347		2006	France	Metropole	Nepal	ERR1290048
200602456		2006	France	Metropole	Nepal	ERR1290049
200602762		2006	France	Metropole	Pakistan	ERR1290050
200605380		2006	France	Metropole	China	ERS12446408
200607712		2006	France	Metropole	India	ERR1290051
200609049		2006	France	Metropole	Pakistan	ERR1290052
200602542	sh06-2542	2006	France	Metropole	Burkina Faso	ERR024609
200605179	sh06-5179	2006	France	Metropole	Senegal	ERR024610
200605387	sh06-5387	2006	France	Metropole	Morocco	ERR024611
200605623	sh06-5623	2006	France	Metropole	Morocco	ERR024612
200606396	sh06-6396	2006	France	Metropole	Unknown	ERR024614
200606470	sh06-6470	2006	France	Metropole	Haiti	ERR024605
200700106		2007	France	Metropole	India	ERR1290104
200700426	sh07-0426	2007	France	Metropole	Unknown	ERR042782
200701018	sh07-1018	2007	France	Metropole	Unknown	ERR042783
200701244		2007	France	Metropole	Egypt	ERS12446409
200701608	sh07-1608	2007	France	Metropole	Unknown	ERR042784
200701748		2007	France	Metropole	India	ERR1290105
200701910	sh07-1910	2007	France	Metropole	Unknown	ERR042785
200702004	sh07-2004	2007	France	Metropole	Unknown	ERR042786
200702224	sh07-2224	2007	France	Metropole	Unknown	ERR042787
200702523		2007	France	Metropole	India	ERR1290106
200703781		2007	France	Metropole	India	ERS12445940
200705022		2007	France	Metropole	Pakistan	ERR1290107
200705156		2007	France	Metropole	Nepal	ERR1290108
200705535		2007	France	Metropole	Nepal	ERS12446410
200705552		2007	France	Metropole	Nepal	ERR1290109
200705956		2007	France	Metropole	None	ERS12446411
200706723		2007	France	Metropole	India	ERR1290110
200704369	Sh07-4369	2007	France	Metropole	Unknown	ERR024606
200801815		2008	France	Metropole	India	ERR1290111
200802680		2008	France	Metropole	India	ERR1290112
200806701		2008	France	Metropole	India	ERR1290113
200807227		2008	France	Metropole	India	ERS12446412
200807710		2008	France	Metropole	India	ERR1290114
200807785		2008	France	Metropole	Switzerland	ERS12446413
200807891		2008	France	Metropole	None	ERS12446414
200808768		2008	France	Metropole	India	ERR1290115
200810423		2008	France	Metropole	India	ERR1290116
200901360		2009	France	Metropole	Canary Islands	ERS12446415
200901709		2009	France	Metropole	Tunisia	ERS12446416
200902265		2009	France	Metropole	India	ERS12445941
200902471		2009	France	Metropole	India	ERR1290072
200902613		2009	France	Metropole	India	ERR1290073
200903618		2009	France	Metropole	India	ERR1290074
200904563		2009	France	Metropole	India	ERR1290075
200905271		2009	France	Metropole	India	ERR1290076
200905450		2009	France	Metropole	India	ERR1290077
200905584		2009	France	Metropole	India	ERR1290078
200905610		2009	France	Metropole	India	ERR1290079
200905611		2009	France	Metropole	India	ERS12445942
200905799		2009	France	Metropole	India	ERR1290080
200905819		2009	France	Metropole	India	ERR1290081
200906003		2009	France	Metropole	India	ERR1290082
200906032		2009	France	Metropole	India	ERS12445943
200906336		2009	France	Metropole	India	ERR1290083
200906354		2009	France	Metropole	Unknown	ERS12445944
200906870		2009	France	Metropole	India	ERS12445945
200907471		2009	France	Metropole	None	ERS12445946
200907727		2009	France	Metropole	India	ERR1290084
200908210		2009	France	Metropole	India	ERR1290085
200908973		2009	France	Metropole	None	ERR1516064
200909097		2009	France	Metropole	Unknown	ERS12445947
201000148		2010	France	Metropole	India	ERR1290086
201000294		2010	France	Metropole	India	ERR1290087
201000844		2010	France	Metropole	Nepal	ERS12445948
201001217		2010	France	Metropole	None	ERR1516065
201001454		2010	France	Metropole	India	ERR1290088
201001899		2010	France	Metropole	Unknown	ERS12445949
201002095		2010	France	Metropole	India	ERR1290089
201002215		2010	France	Metropole	None	ERR1516066
201002275		2010	France	Metropole	Ecuador	ERR1516067
201002412		2010	France	Metropole	India	ERR1290090
201002549		2010	France	Metropole	Unknown	ERS12446417
201002692		2010	France	Metropole	Unknown	ERS12445950
201002795		2010	France	Metropole	India	ERR1290091
201002971		2010	France	Metropole	Maldives	ERS12446418
201003014		2010	France	Metropole	India	ERS12445951
201003098		2010	France	Metropole	India	ERR1290092
201003858		2010	France	Metropole	Unknown	ERS12445952
201003859		2010	France	Metropole	None	ERR1516068
201004217		2010	France	Metropole	Unknown	ERS12446419
201004269		2010	France	Metropole	Unknown	ERS12445953
201004369		2010	France	Metropole	Unknown	ERS12445954
201004450		2010	France	Metropole	India	ERR1290093
201004619		2010	France	Metropole	India	ERS12445955
201004745		2010	France	Metropole	Unknown	ERS12446420
201004752		2010	France	Metropole	India	ERR1516069
201004767		2010	France	Metropole	None	ERR1516070
201004778		2010	France	Metropole	Unknown	ERS12445956
201005110		2010	France	Metropole	India	ERR1290095
201005130		2010	France	Metropole	India	ERR1290096
201005165		2010	France	Metropole	India	ERR1290097
201005309		2010	France	Metropole	None	ERR1516071
201005369		2010	France	Metropole	Egypt	ERR1290098
201005497		2010	France	Metropole	Unknown	ERS12445957
201005526		2010	France	Metropole	India	ERR1290099
201005586		2010	France	Metropole	Algeria	ERR1516072
201005808		2010	France	Metropole	None	ERR1516073
201005926		2010	France	Metropole	None	ERR1516074
201005979		2010	France	Metropole	Egypt	ERR1516075
201006110		2010	France	Metropole	Nepal	ERR1290100
201006730		2010	France	Metropole	Pakistan	ERS12446421
201006903		2010	France	Metropole	India	ERS12445958
201007497		2010	France	Metropole	Vietnam	ERS12446422
201007778		2010	France	Metropole	Unknown	ERS12445959
201007817		2010	France	Metropole	India	ERR1290101
201007882		2010	France	Metropole	None	ERR1516076
201007942		2010	France	Metropole	Egypt	ERS12446423
201008355		2010	France	Metropole	Jordan	ERS12446424
201008713		2010	France	Metropole	Unknown	ERS12445960
201008890		2010	France	Metropole	None	ERR1516077
201008898		2010	France	Metropole	Mexico	ERR1516078
201008902		2010	France	Metropole	India	ERR1290102
201009047		2010	France	Metropole	Egypt	ERS12446425
201009092		2010	France	Metropole	Nepal	ERR1290103
201009281		2010	France	Metropole	None	ERR1516079
201009353		2010	France	Metropole	Unknown	ERS12445961
201009356		2010	France	Metropole	India	ERR1290053
201009404		2010	France	Metropole	None	ERR1516080
201009462		2010	France	Metropole	India	ERS12446426
201009559		2010	France	Metropole	Italy	ERS12445962
201009727		2010	France	Metropole	None	ERR1516081
201100184		2011	France	Metropole	India	ERR1290054
201100668		2011	France	Metropole	None	ERR1516082
201100743		2011	France	Metropole	None	ERR1516083
201101448		2011	France	Metropole	India	ERS12445963
201101579		2011	France	Metropole	Egypt	ERS12445964
201101951		2011	France	Metropole	None	ERR1516084
201102248		2011	France	Metropole	None	ERR1516085
201102489		2011	France	Metropole	India	ERR1290055
201103739		2011	France	Metropole	Cameroon	ERR1290056
201104124		2011	France	Metropole	Unknown	ERS12445965
201104990		2011	France	Metropole	Senegal	ERS12445966
201105547		2011	France	Metropole	Unknown	ERS12445967
201106135		2011	France	Metropole	Unknown	ERS12445968
201106390		2011	France	Metropole	Unknown	ERS12445969
201107359		2011	France	Metropole	India	ERR1290057
201107439		2011	France	Metropole	None	ERR1516086
201107604		2011	France	Metropole	Unknown	ERS12445970
201107709		2011	France	Metropole	Unknown	ERS12445971
201108308		2011	France	Metropole	India	ERR1290058
201108320		2011	France	Metropole	Unknown	ERS12445972
201109322		2011	France	Metropole	Unknown	ERS12445973
201110226		2011	France	Metropole	Unknown	ERS12445974
201110264		2011	France	Metropole	None	ERR1516087
201110473		2011	France	Metropole	India	ERR1290059
201110495		2011	France	Metropole	Spain	ERS12445975
201110496		2011	France	Metropole	Spain	ERS12445976
201110602		2011	France	Metropole	Unknown	ERS12445977
201110800		2011	France	Metropole	None	ERR1516088
201110914		2011	France	Metropole	None	ERR1541572
201111387		2011	France	Metropole	None	ERR1541573
201111388		2011	France	Metropole	None	ERR1541574
201111634		2011	France	Metropole	India	ERR1290060
201111854		2011	France	Metropole	Unknown	ERS12445978
201111941		2011	France	Metropole	Unknown	ERS12445979
201112145		2011	France	Metropole	None	ERR1541575
201200003		2011	France	Metropole	Unknown	ERS12445980
201200407		2012	France	Metropole	Unknown	ERS12445981
201201002		2012	France	Metropole	Unknown	ERS12445982
201201272		2012	France	Metropole	Unknown	ERS12445983
201201921		2012	France	Metropole	Unknown	ERS12445984
201202008		2012	France	Metropole	Unknown	ERS12445985
201202272		2012	France	Metropole	India	ERR1290061
201202578		2012	France	Metropole	Nepal	ERS12445986
201202584		2012	France	Metropole	Unknown	ERS12445987
201202864		2012	France	Metropole	Mexico	ERS12445988
201202874		2012	France	Metropole	None	ERR1541576
201202950		2012	France	Metropole	India	ERR1290062
201203160		2012	France	Metropole	India	ERR1290063
201203380		2012	France	Metropole	Unknown	ERS12445989
201203410		2012	France	Metropole	India	ERR1290064
201204522		2012	France	Metropole	Myanmar	ERR1290065
201204835		2012	France	Metropole	India	ERR1290066
201204980		2012	France	Metropole	Unknown	ERS12445990
201205359		2012	France	Metropole	None	ERR1541577
201206128		2012	France	Metropole	Unknown	ERS12445991
201206137		2012	France	Metropole	Unknown	ERS12445992
201207010		2012	France	Metropole	India	ERR1290067
201207078		2012	France	Metropole	None	ERR1541578
201207116		2012	France	Metropole	Unknown	ERS12445993
201207175		2012	France	Metropole	Portugal	ERS12445994
201207290		2012	France	Metropole	Unknown	ERS12445995
201207316		2012	France	Metropole	India	ERR1290068
201208025		2012	France	Metropole	Unknown	ERS12445996
201208633		2012	France	Metropole	None	ERR1541580
201209000		2012	France	Metropole	None	ERR1541581
201209109		2012	France	Metropole	None	ERR1541582
201209330		2012	France	Metropole	Unknown	ERS12445997
201209805		2012	France	Metropole	Morocco	ERR1541583
201210011		2012	France	Metropole	Unknown	ERS12445998
201210189		2012	France	Metropole	India	ERS12445999
201210535		2012	France	Metropole	Madagascar	ERR1541585
201210795		2012	France	Metropole	Unknown	ERS12446000
201210818		2012	France	Metropole	Turkey	ERS12446001
201211112		2012	France	Metropole	Unknown	ERS12446002
201211243		2012	France	Metropole	None	ERR1541586
201211330		2012	France	Metropole	None	ERR1541587
201211333		2012	France	Metropole	Unknown	ERS12446003
201211533		2012	France	Metropole	Unknown	ERS12446004
201211535		2012	France	Metropole	None	ERR1541588
201300694		2013	France	Metropole	Unknown	ERS12446005
201301070		2013	France	Metropole	Unknown	ERS12446006
201301550		2013	France	Metropole	Unknown	ERS12446007
201302179		2013	France	Metropole	Unknown	ERS12446008
201303008		2013	France	Metropole	None	ERR1541590
201303126		2013	France	Metropole	Unknown	ERS12446009
201303256		2013	France	Metropole	India	ERS12446010
201303423		2013	France	Metropole	Unknown	ERS12446011
201303702		2013	France	Metropole	Unknown	ERS12446012
201303975		2013	France	Metropole	Unknown	ERS12446013
201305624		2013	France	Metropole	Unknown	ERS12446014
201305634		2013	France	Metropole	India	ERS12446015
201305930		2013	France	Metropole	Egypt	ERS12446016
201305931		2013	France	Metropole	None	ERS12446017
201306244		2013	France	Metropole	Unknown	ERS12446018
201306316		2013	France	Metropole	None	ERS12446019
201306421		2013	France	Metropole	Algeria	ERR1290070
201306478		2013	France	Metropole	Unknown	ERS12446020
201306864		2013	France	Metropole	None	ERR1541595
201307032		2013	France	Metropole	Unknown	ERS12446021
201307033		2013	France	Metropole	Unknown	ERS12446022
201307043		2013	France	Metropole	Unknown	ERS12446023
201307374		2013	France	Metropole	USA	ERR1290071
201307390		2013	France	Metropole	Unknown	ERS12446024
201307631		2013	France	Metropole	None	ERR1541596
201307632		2013	France	Metropole	Spain	ERS12446025
201307843		2013	France	Metropole	Unknown	ERS12446026
201307912		2013	France	Metropole	India	ERR1290117
201307998		2013	France	Metropole	India	ERR1290118
201308172		2013	France	Metropole	None	ERR1541597
201308207		2013	France	Metropole	Maghreb	ERS12446027
201308616		2013	France	Metropole	Unknown	ERS12446028
201308995		2013	France	Metropole	Unknown	ERS12446029
201309044		2013	France	Metropole	Unknown	ERS12446030
201309047		2013	France	Metropole	Unknown	ERS12446031
201309930		2013	France	Metropole	India	ERR1290119
201310047		2013	France	Metropole	Unknown	ERS12446032
201310566		2013	France	Metropole	Tunisia	ERS12446033
201310767		2013	France	Metropole	Germany	ERS12446034
201311321		2013	France	Metropole	None	ERR1541598
201311425		2013	France	Metropole	India	ERR1290120
201311547		2013	France	Metropole	India	ERR1290121
201311626		2013	France	Metropole	Unknown	ERR861643
201311838		2013	France	Metropole	Unknown	ERR861644
201311953		2013	France	Metropole	Unknown	ERR861645
201312273		2013	France	Metropole	Unknown	ERR861646
201312374		2013	France	Metropole	Unknown	ERR861647
201312454		2013	France	Metropole	None	ERR1541599
201312520		2013	France	Metropole	None	ERR1541600
201312542		2013	France	Metropole	None	ERR861649
201312549		2013	France	Metropole	Unknown	ERR861650
201400003		2013	France	Metropole	Unknown	ERR861651
201400029		2013	France	Metropole	Unknown	ERR861652
201400046		2013	France	Metropole	Unknown	ERR861653
201400049		2013	France	Metropole	Unknown	ERR861654
201400063		2013	France	Metropole	Unknown	ERR861655
201400526		2014	France	Metropole	Unknown	ERR861656
201400633		2014	France	Metropole	Unknown	ERR861657
201400675		2014	France	Metropole	None	ERR1541602
201400696		2014	France	Metropole	Dominican Republic	ERR861658
201400752		2014	France	Metropole	Unknown	ERR861659
201400855		2014	France	Metropole	Unknown	ERR861660
201400893		2014	France	Metropole	Unknown	ERR861661
201401034		2014	France	Metropole	India	ERR1290122
201401054		2014	France	Metropole	Unknown	ERR861662
201401096		2014	France	Metropole	Unknown	ERR861663
201401124		2014	France	Metropole	Unknown	ERR861664
201401237		2014	France	Metropole	Unknown	ERR861665
201401254		2014	France	Metropole	Dominican Republic	ERR1541603
201401278		2014	France	Metropole	Unknown	ERR861666
201401461		2014	France	Metropole	Cambodia	ERR1290123
201401463		2014	France	Metropole	Unknown	ERR861667
201401464		2014	France	Metropole	Unknown	ERR861668
201401573		2014	France	Metropole	Unknown	ERR861669
201401659		2014	France	Metropole	India	ERR1290124
201401695		2014	France	Metropole	India	ERR1290125
201401742		2014	France	Metropole	Unknown	ERR861670
201401743		2014	France	Metropole	Unknown	ERR861671
201401787		2014	France	Metropole	Unknown	ERS12446035
201401809		2014	France	Metropole	Unknown	ERS12446036
201401842		2014	France	Metropole	Unknown	ERR861672
201401879		2014	France	Metropole	Unknown	ERR861673
201401929		2014	France	Metropole	India	ERR1290126
201401955		2014	France	Metropole	Unknown	ERS12446037
201402218		2014	France	Metropole	Unknown	ERS12446038
201402395		2014	France	Metropole	None	ERS12446039
201402408		2014	France	Metropole	Unknown	ERR861674
201402425		2014	France	Metropole	Unknown	ERR861675
201402444		2014	France	Metropole	Unknown	ERS12446040
201402642		2014	France	Metropole	French Polynesia	ERS12446041
201402814		2014	France	Metropole	Unknown	ERS12446042
201402995		2014	France	Metropole	Israel	ERR861676
201403274		2014	France	Metropole	None	ERS12446043
201403597		2014	France	Metropole	None	ERR1541604
201403691		2014	France	Metropole	None	ERS12446044
201403715		2014	France	Metropole	Thailand	ERR1290127
201403802		2014	France	Metropole	Unknown	ERS12446045
201403834		2014	France	Metropole	Canada	ERR861677
201403888		2014	France	Metropole	None	ERS12446046
201403906		2014	France	Metropole	Unknown	ERR861678
201403955		2014	France	Metropole	Unknown	ERR861679
201403956		2014	France	Metropole	Israel	ERR861680
201403963		2014	France	Metropole	Israel	ERR861681
201404255		2014	France	Metropole	None	ERS12446047
201404284		2014	France	Metropole	None	ERS12446048
201404332		2014	France	Metropole	Unknown	ERR861682
201404890		2014	France	Metropole	Unknown	ERS12446049
201404910		2014	France	Metropole	None	ERR1541605
201405003		2014	France	Metropole	None	ERS12446050
201405020		2014	France	Metropole	None	ERR1541606
201405079		2014	France	Metropole	None	ERR861683
201405193		2014	France	Metropole	None	ERR861684
201405267		2014	France	Metropole	Unknown	ERR861685
201405269		2014	France	Metropole	Unknown	ERS12446051
201405302		2014	France	Metropole	Unknown	ERR861686
201405327		2014	France	Metropole	Unknown	ERR861687
201405357		2014	France	Metropole	Unknown	ERR861688
201405358		2014	France	Metropole	Unknown	ERR861689
201405414		2014	France	Metropole	None	ERS12446052
201405577		2014	France	Metropole	None	ERR1541607
201405578		2014	France	Metropole	None	ERS12446053
201405579		2014	France	Metropole	Morocco	ERR1290128
201406445		2014	France	Metropole	India	ERR1290129
201406456		2014	France	Metropole	Unknown	ERS12446054
201406550		2014	France	Metropole	India	ERR1290130
201406733		2014	France	Metropole	None	ERS12446055
201407018		2014	France	Metropole	None	ERR1541608
201407047		2014	France	Metropole	Unknown	ERS12445938
201407049		2014	France	Metropole	None	ERR1541609
201407070		2014	France	Metropole	Unknown	ERS12446056
201407081		2014	France	Metropole	India	ERR1290131
201407301		2014	France	Metropole	Greece	ERS12446057
201407537		2014	France	Metropole	India	ERR1290132
201407682		2014	France	Metropole	Unknown	ERS12446058
201407778		2014	France	Metropole	None	ERR1541610
201408083		2014	France	Metropole	None	ERR1541611
201408085		2014	France	Metropole	None	ERR1541612
201408517		2014	France	Metropole	Unknown	ERS12446059
201408685		2014	France	Metropole	None	ERR1541613
201408687		2014	France	Metropole	Unknown	ERS12446060
201409042		2014	France	Metropole	None	ERR1541614
201409146		2014	France	Metropole	Unknown	ERS12446061
201409153		2014	France	Metropole	Unknown	ERS12446062
201409154		2014	France	Metropole	Algeria	ERS12446063
201409413		2014	France	Metropole	None	ERR1541615
201409655		2014	France	Metropole	Nepal	ERR1290133
201409824		2014	France	Metropole	Unknown	ERS12446064
201409985		2014	France	Metropole	None	ERR1541616
201410017		2014	France	Metropole	Unknown	ERS12446065
201410020		2014	France	Metropole	Italy	ERS12446066
201410165		2014	France	Metropole	Unknown	ERS12446067
201410234		2014	France	Metropole	Unknown	ERS12446068
201410939		2014	France	Metropole	India	ERR1290134
201411698		2014	France	Metropole	Cambodia	ERR1290135
201411716		2014	France	Metropole	Morocco	ERR1541618
201411769		2014	France	Metropole	None	ERS12446069
201412007		2014	France	Metropole	India	ERS12446070
201412038		2014	France	Metropole	Myanmar	ERR1541601
201412082		2014	France	Metropole	None	ERS12446071
201412145		2014	France	Metropole	None	ERR1541619
201412248		2014	France	Metropole	None	ERS12446072
201412812		2014	France	Metropole	Sudan	ERR1541620
201500606		2015	France	Metropole	Cambodia	ERS12446073
201500996		2015	France	Metropole	Cambodia	ERS12446074
201501147		2015	France	Metropole	Cambodia	ERS12446075
201501197		2015	France	Metropole	India	ERS12446076
201501493		2015	France	Metropole	None	ERS12446077
201501582		2015	France	Metropole	Unknown	ERS12446078
201502330		2015	France	Metropole	Unknown	ERS12446079
201502475		2015	France	Metropole	Unknown	ERS12446080
201502596		2015	France	Metropole	Unknown	ERS12446081
201502874		2015	France	Metropole	Unknown	ERS12446082
201502894		2015	France	Metropole	Cambodia	ERS12446083
201502962		2015	France	Metropole	Unknown	ERS12446084
201503165		2015	France	Metropole	Unknown	ERS12446085
201503442		2015	France	Metropole	Unknown	ERS12446086
201503669		2015	France	Metropole	India	ERS12446087
201503778		2015	France	Metropole	Unknown	ERS12446088
201503779		2015	France	Metropole	Unknown	ERS12446089
201503780		2015	France	Metropole	India	ERS12446090
201503782		2015	France	Metropole	None	ERS12446091
201503792		2015	France	Metropole	Unknown	ERS12446092
201503825		2015	France	Metropole	None	ERS12446093
201504267		2015	France	Metropole	Morocco	ERS12446094
201504297		2015	France	Metropole	Unknown	ERS12446095
201504751		2015	France	Metropole	None	ERS12446096
201504752		2015	France	Metropole	Unknown	ERS12446097
201504754		2015	France	Metropole	Unknown	ERS12446098
201505381		2015	France	Metropole	Morocco	ERS12446099
201505383		2015	France	Metropole	Unknown	ERS12446100
201505587		2015	France	Metropole	Unknown	ERS12446101
201505659		2015	France	Metropole	None	ERS12446102
201505943		2015	France	Metropole	Unknown	ERS12446103
201505949		2015	France	Metropole	Unknown	ERS12446104
201506202		2015	France	Metropole	Germany	ERS12446105
201506485		2015	France	Metropole	Asia	ERS12446106
201506814		2015	France	Metropole	Thailand	ERS12446107
201506834		2015	France	Metropole	Unknown	ERS12446108
201507184		2015	France	Metropole	Unknown	ERS12446109
201508501		2015	France	Metropole	Unknown	ERS12446110
201509157		2015	France	Metropole	None	ERS12446111
201509163		2015	France	Metropole	Costa Rica	ERS12446112
201509508		2015	France	Metropole	Unknown	ERS12446113
201509509		2015	France	Metropole	Unknown	ERS12446114
201509788		2015	France	Metropole	Unknown	ERS12446115
201510021		2015	France	Metropole	Unknown	ERS12446116
201510074		2015	France	Metropole	Unknown	ERS12446117
201510152		2015	France	Metropole	Unknown	ERS12446118
201510242		2015	France	Metropole	Unknown	ERS12446119
201510390		2015	France	Metropole	Unknown	ERS12446120
201510391		2015	France	Metropole	Unknown	ERS12446121
201510465		2015	France	Metropole	India	ERS12446122
201510619		2015	France	Metropole	Unknown	ERS12446123
201510681		2015	France	Metropole	Unknown	ERS12446124
201511284		2015	France	Metropole	Unknown	ERS12446125
201511286		2015	France	Metropole	Unknown	ERS12446126
201511415		2015	France	Metropole	Unknown	ERS12446127
201511545		2015	France	Metropole	Unknown	ERS12446128
201511600		2015	France	Metropole	None	ERS12446129
201511668		2015	France	Metropole	Sri Lanka	ERS12446130
201511681		2015	France	Metropole	None	ERS12446131
201511775		2015	France	Metropole	India	ERS12446132
201512005		2015	France	Metropole	Unknown	ERS12446133
201512345		2015	France	Metropole	Guinea	ERS12446134
201512528		2015	France	Metropole	Unknown	ERS12446135
201512604		2015	France	Metropole	India	ERS12446136
201512633		2015	France	Metropole	Unknown	ERS12446137
201512634		2015	France	Metropole	Unknown	ERS12446138
201512731		2015	France	Metropole	Unknown	ERS12446139
201512907		2015	France	Metropole	Unknown	ERS12446140
201512940		2015	France	Metropole	Mauritius	ERS12446141
201513097		2015	France	Metropole	Unknown	ERS12446142
201600158		2015	France	Metropole	Unknown	ERS12446144
201600162		2015	France	Metropole	Unknown	ERS12446145
201600117		2016	France	Metropole	Unknown	ERS12446143
201600647		2016	France	Metropole	India	ERS12446146
201600651		2016	France	Metropole	Unknown	ERS12446147
201600653		2016	France	Metropole	Unknown	ERS12446148
201600884		2016	France	Metropole	Unknown	ERS12446149
201600966		2016	France	Metropole	Unknown	ERS12446150
201601117		2016	France	Metropole	Unknown	ERS12446151
201601157		2016	France	Metropole	Unknown	ERS12446152
201601246		2016	France	Metropole	Cambodia	ERS12446153
201601367		2016	France	Metropole	China	ERS12446154
201601509		2016	France	Metropole	Unknown	ERS12446155
201601512		2016	France	Metropole	Unknown	ERS12446156
201601652		2016	France	Metropole	Cambodia	ERS12446157
201601748		2016	France	Metropole	Unknown	ERS12446158
201602115		2016	France	Metropole	Unknown	ERS12446159
201602347		2016	France	Metropole	Unknown	ERS12446160
201602350		2016	France	Metropole	Brazil	ERS12446161
201602860		2016	France	Metropole	Unknown	ERS12446162
201602861		2016	France	Metropole	Unknown	ERS12446163
201602863		2016	France	Metropole	Unknown	ERS12446164
201602864		2016	France	Metropole	Unknown	ERS12446165
201602867		2016	France	Metropole	Unknown	ERS12446166
201603117		2016	France	Metropole	Unknown	ERS12446167
201603190		2016	France	Metropole	Morocco	ERS12446168
201603252		2016	France	Metropole	India	ERS12446169
201603634		2016	France	Metropole	Unknown	ERS12446170
201603739		2016	France	Metropole	Unknown	ERS12446171
201603742		2016	France	Metropole	Unknown	ERS12446172
201603813		2016	France	Metropole	None	ERS12446173
201603898		2016	France	Metropole	Unknown	ERS12446174
201604144		2016	France	Metropole	Unknown	ERS12446175
201604283		2016	France	Metropole	Spain	ERS12446176
201604332		2016	France	Metropole	None	ERS12446177
201604478		2016	France	Metropole	None	ERS12446178
201604588		2016	France	Metropole	None	ERS12446179
201604682		2016	France	Metropole	Turkey	ERS12446180
201604687		2016	France	Metropole	Unknown	ERS12446181
201604761		2016	France	Metropole	Italy	ERS12446182
201605018		2016	France	Metropole	Unknown	ERS12446183
201605089		2016	France	Metropole	Unknown	ERS12446184
201605090		2016	France	Metropole	Unknown	ERS12446185
201605735		2016	France	Metropole	None	ERS12446186
201605743		2016	France	Metropole	Unknown	ERS12446187
201605745		2016	France	Metropole	Unknown	ERS12446188
201605809		2016	France	Metropole	Unknown	ERS12446189
201605946		2016	France	Metropole	None	ERS12446190
201605965		2016	France	Metropole	Unknown	ERS12446191
201606031		2016	France	Metropole	Sudan	ERS12446192
201606036		2016	France	Metropole	Unknown	ERS12446193
201606447		2016	France	Metropole	India	ERS12446194
201606592		2016	France	Metropole	USA	ERS12446195
201606749		2016	France	Metropole	Unknown	ERS12446196
201606817		2016	France	Metropole	Unknown	ERS12446197
201606870		2016	France	Metropole	Unknown	ERS12446198
201606993		2016	France	Metropole	Unknown	ERS12446199
201607131		2016	France	Metropole	Unknown	ERS12446200
201607242		2016	France	Metropole	Unknown	ERS12446201
201607279		2016	France	Metropole	None	ERS12446202
201607467		2016	France	Metropole	Unknown	ERS12446203
201607759		2016	France	Metropole	Unknown	ERS12446204
201607786		2016	France	Metropole	Peru	ERS12446205
201607913		2016	France	Metropole	None	ERS12446206
201608087		2016	France	Metropole	Unknown	ERS12446207
201608145		2016	France	Metropole	Unknown	ERS12446208
201608572		2016	France	Metropole	Unknown	ERS12446209
201608836		2016	France	Metropole	Cuba	ERS12446210
201608858		2016	France	Metropole	Unknown	ERS12446211
201608950		2016	France	Metropole	Unknown	ERS12446212
201609048		2016	France	Metropole	Unknown	ERS12446213
201609067		2016	France	Metropole	Unknown	ERS12446214
201609069		2016	France	Metropole	Unknown	ERS12446215
201609123		2016	France	Metropole	Unknown	ERS12446216
201609226		2016	France	Metropole	Unknown	ERS12446217
201609525		2016	France	Metropole	Unknown	ERS12446218
201609526		2016	France	Metropole	Unknown	ERS12446219
201609802		2016	France	Metropole	Unknown	ERS12446220
201609836		2016	France	Metropole	Unknown	ERS12446221
201609975		2016	France	Metropole	Unknown	ERS12446222
201610028		2016	France	Metropole	Unknown	ERS12446223
201610080		2016	France	Metropole	Unknown	ERS12446224
201610090		2016	France	Metropole	Unknown	ERS12446225
201610216		2016	France	Metropole	None	ERS12446226
201610335		2016	France	Metropole	None	ERS12446227
201610461		2016	France	Metropole	Unknown	ERS12446228
201610631		2016	France	Metropole	None	ERS12446229
201610666		2016	France	Metropole	None	ERS12446230
201610996		2016	France	Metropole	Nepal	ERS12446231
201611169		2016	France	Metropole	Unknown	ERS12446232
201611351		2016	France	Metropole	Unknown	ERS12446233
201611359		2016	France	Metropole	Unknown	ERS12446234
201611488		2016	France	Metropole	Unknown	ERS12446235
201611650		2016	France	Metropole	None	ERS12446236
201611705		2016	France	Metropole	None	ERS12446237
201611756		2016	France	Metropole	Thailand	ERS12446238
201700025		2016	France	Metropole	Unknown	ERS6495648
201700037		2016	France	Metropole	Africa	ERS6495649
201700298		2016	France	Metropole	Unknown	ERS6495651
201700454		2016	France	French Guiana	Unknown	ERS6495652
201700456		2016	France	French Guiana	Unknown	ERS6495653
201700726		2016	France	Metropole	None	ERS6495661
201700895		2016	France	French Guiana	Unknown	ERS6495668
201700897		2016	France	French Guiana	Unknown	ERS6495669
201702142		2016	France	French Guiana	Unknown	ERS6495725
201700244		2017	France	Metropole	Unknown	ERS6495650
201700471		2017	France	Metropole	India	ERS6495654
201700472		2017	France	Metropole	Unknown	ERS6495655
201700474		2017	France	Metropole	Unknown	ERS6495656
201700585		2017	France	Metropole	None	ERS6495657
201700623		2017	France	Metropole	Mali	ERS6495658
201700723		2017	France	Metropole	Unknown	ERS6495659
201700724		2017	France	Metropole	Unknown	ERS6495660
201700752		2017	France	Metropole	Unknown	ERS6495662
201700773		2017	France	Metropole	Saudi Arabia	ERS6495663
201700801		2017	France	Metropole	Unknown	ERS6495664
201700823		2017	France	French Guiana	Unknown	ERS6495665
201700824		2017	France	Metropole	Unknown	ERS6495666
201700852		2017	France	Metropole	Unknown	ERS6495667
201700905		2017	France	Metropole	Unknown	ERS6495670
201700936		2017	France	French Guiana	Unknown	ERS6495671
201700937		2017	France	Metropole	Unknown	ERS6495672
201700965		2017	France	Metropole	Unknown	ERS6495673
201701025		2017	France	Metropole	Unknown	ERS6495674
201701049		2017	France	Metropole	Colombia	ERS6495675
201701093		2017	France	Metropole	Unknown	ERS6492764
201701125		2017	France	Metropole	India	ERS6495676
201701239		2017	France	Metropole	Unknown	ERS6495677
201701293		2017	France	Metropole	Unknown	ERS6495678
201701294		2017	France	Metropole	Unknown	ERS6495679
201701295		2017	France	Metropole	Unknown	ERS6495680
201701296		2017	France	Metropole	Unknown	ERS6495681
201701297		2017	France	Metropole	Unknown	ERS6495682
201701298		2017	France	Metropole	Unknown	ERS6495683
201701299		2017	France	Metropole	Unknown	ERS6495684
201701300		2017	France	Metropole	Unknown	ERS6495685
201701337		2017	France	Metropole	Reunion	ERS6575812
201701367		2017	France	Metropole	None	ERS6495686
201701372		2017	France	Metropole	Unknown	ERS6495687
201701373		2017	France	Metropole	Unknown	ERS6495688
201701407		2017	France	Metropole	Costa Rica	ERS6495689
201701433		2017	France	Metropole	Unknown	ERS6495690
201701437		2017	France	Metropole	Unknown	ERS6495691
201701504		2017	France	Mayotte	Unknown	ERS6495692
201701512		2017	France	Metropole	Unknown	ERS6495693
201701529		2017	France	Metropole	Unknown	ERS6495694
201701530		2017	France	Metropole	Unknown	ERS6495695
201701531		2017	France	Metropole	Unknown	ERS6495696
201701532		2017	France	Metropole	Unknown	ERS6495697
201701533		2017	France	Metropole	Unknown	ERS6495698
201701534		2017	France	Metropole	Unknown	ERS6495699
201701535		2017	France	Metropole	Unknown	ERS6495700
201701545		2017	France	Metropole	Unknown	ERS6495701
201701548		2017	France	Metropole	Unknown	ERS6495702
201701554		2017	France	Metropole	Myanmar	ERS6495703
201701555		2017	France	Metropole	Unknown	ERS6495704
201701576		2017	France	Metropole	Unknown	ERS6574674
201701584		2017	France	Metropole	None	ERS6495705
201701701		2017	France	Metropole	None	ERS6495706
201701714		2017	France	Metropole	Unknown	ERS6495707
201701715		2017	France	Metropole	Unknown	ERS6495708
201701716		2017	France	Metropole	Unknown	ERS6495709
201701800		2017	France	Metropole	Guinea	ERS6495710
201701807		2017	France	Metropole	Unknown	ERS6495713
201701808		2017	France	Metropole	Unknown	ERS6495714
201701845		2017	France	Metropole	Thailand	ERS6495715
201701847		2017	France	Metropole	Unknown	ERS6495716
201701849		2017	France	Metropole	Nicaragua	ERS6495717
201701853		2017	France	Metropole	Unknown	ERS6495718
201701870		2017	France	Metropole	Côte d’Ivoire	ERS6495719
201701912		2017	France	Metropole	Cuba	ERS6495720
201701936		2017	France	Metropole	Unknown	ERS6575813
201701937		2017	France	Metropole	Haiti	ERS6495721
201702075		2017	France	Metropole	Unknown	ERS6575814
201702096		2017	France	Metropole	Dominican Republic	ERS6495722
201702105		2017	France	Metropole	Unknown	ERS6495723
201702106		2017	France	Metropole	None	ERS6495724
201702179		2017	France	Metropole	Unknown	ERS6495726
201702180		2017	France	Metropole	Unknown	ERS6495727
201702219		2017	France	Metropole	India	ERS6495728
201702296		2017	France	Metropole	Unknown	ERS6495729
201702322		2017	France	Metropole	Unknown	ERS6495730
201702347		2017	France	Metropole	Unknown	ERS6495731
201702350		2017	France	Metropole	Unknown	ERS6495732
201702375		2017	France	Metropole	Unknown	ERS6495733
201702421		2017	France	Metropole	Unknown	ERS6495734
201702422		2017	France	Metropole	Unknown	ERS6495735
201702423		2017	France	Metropole	Unknown	ERS6495736
201702424		2017	France	Metropole	Unknown	ERS6495737
201702425		2017	France	Metropole	Unknown	ERS6495738
201702469		2017	France	Metropole	Unknown	ERS6495739
201702470		2017	France	Metropole	Unknown	ERS6495740
201702483		2017	France	Metropole	Unknown	ERS6495742
201702484		2017	France	Metropole	Unknown	ERS6495743
201702485		2017	France	Metropole	Unknown	ERS6495744
201702486		2017	France	Metropole	Unknown	ERS6495745
201702487		2017	France	Metropole	Unknown	ERS6495746
201702488		2017	France	Metropole	Unknown	ERS6495747
201702489		2017	France	Metropole	Unknown	ERS6495748
201702490		2017	France	Metropole	Unknown	ERS6495749
201702491		2017	France	Metropole	None	ERS6495750
201702492		2017	France	Metropole	Dominican Republic	ERS6495751
201702539		2017	France	Metropole	Unknown	ERS6495754
201702540		2017	France	Metropole	None	ERS6495755
201702544		2017	France	Metropole	Unknown	ERS6495756
201702545		2017	France	Metropole	Unknown	ERS6495757
201702562		2017	France	Metropole	Unknown	ERS6495758
201702563		2017	France	Metropole	Unknown	ERS6495759
201702564		2017	France	Metropole	Unknown	ERS6495760
201702620		2017	France	Metropole	Unknown	ERS6495761
201702631		2017	France	Metropole	None	ERS6495762
201702695		2017	France	Metropole	Unknown	ERS6575816
201702701		2017	France	Mayotte	Unknown	ERS6575817
201702702		2017	France	Mayotte	Unknown	ERS6575818
201702704		2017	France	Mayotte	Unknown	ERS6575819
201702706		2017	France	Mayotte	Unknown	ERS6575820
201702742		2017	France	Metropole	Unknown	ERS6575821
201702746		2017	France	Metropole	None	ERS6575822
201702781		2017	France	Metropole	Unknown	ERS6495763
201702782		2017	France	Metropole	Unknown	ERS6495764
201702783		2017	France	Metropole	Unknown	ERS6495765
201702784		2017	France	Metropole	Unknown	ERS6495766
201702786		2017	France	Metropole	Unknown	ERS6495768
201702787		2017	France	Metropole	Unknown	ERS6575823
201702788		2017	France	Metropole	Unknown	ERS6575824
201702789		2017	France	Metropole	Unknown	ERS6575825
201702790		2017	France	Metropole	Unknown	ERS6575826
201702791		2017	France	Metropole	Unknown	ERS6575827
201702809		2017	France	Metropole	Unknown	ERS6575828
201702846		2017	France	Metropole	Unknown	ERS6575829
201702847		2017	France	Metropole	Unknown	ERS6575830
201702850		2017	France	Metropole	Unknown	ERS6575831
201702901		2017	France	Metropole	Brazil	ERS6575832
201702902		2017	France	Metropole	Unknown	ERS6575833
201702903		2017	France	Metropole	Unknown	ERS6575834
201702904		2017	France	Metropole	Unknown	ERS6575835
201702905		2017	France	Metropole	Unknown	ERS6575836
201702906		2017	France	Metropole	Unknown	ERS6575837
201702936		2017	France	Metropole	None	ERS6575838
201702962		2017	France	Metropole	Unknown	ERS6575839
201703031		2017	France	Metropole	Unknown	ERS6575840
201703068		2017	France	Metropole	Unknown	ERS6575841
201703089		2017	France	Metropole	Unknown	ERS6575842
201703090		2017	France	Metropole	Unknown	ERS6575843
201703128		2017	France	Metropole	India	ERS6575844
201703205		2017	France	Metropole	None	ERS6575845
201703224		2017	France	Metropole	None	ERS6575846
201703316		2017	France	Metropole	India	ERS6575847
201703318		2017	France	Metropole	Thailand	ERS6575848
201703369		2017	France	Metropole	Unknown	ERS6575849
201703389		2017	France	Metropole	Unknown	ERS6575850
201703436		2017	France	Metropole	Thailand	ERS6575851
201703437		2017	France	Metropole	Unknown	ERS6575852
201703446		2017	France	French Guiana	Unknown	ERS6575853
201703512		2017	France	Metropole	Unknown	ERS6575854
201703663		2017	France	Metropole	India	ERS6575855
201703727		2017	France	Metropole	None	ERS6575856
201703779		2017	France	Metropole	Unknown	ERS6575857
201703781		2017	France	Metropole	Unknown	ERS6575858
201703843		2017	France	Metropole	Unknown	ERS6575859
201703900		2017	France	Metropole	Lebanon	ERS6575860
201703902		2017	France	Metropole	Unknown	ERS6575861
201703904		2017	France	Metropole	Unknown	ERS6575416
201703907		2017	France	Metropole	Unknown	ERS6575862
201703908		2017	France	Metropole	Unknown	ERS6575863
201703912		2017	France	Metropole	Unknown	ERS6575864
201703915		2017	France	Metropole	Unknown	ERS6575865
201703925		2017	France	Metropole	Unknown	ERS6575866
201703952		2017	France	Metropole	Unknown	ERS6575867
201703966		2017	France	Metropole	None	ERS6575868
201704018		2017	France	Metropole	Indonesia	ERS6575869
201704049		2017	France	Metropole	Unknown	ERS6575870
201704062		2017	France	Metropole	Unknown	ERS6575871
201704090		2017	France	Metropole	Unknown	ERS6575872
201704091		2017	France	Metropole	Unknown	ERS6575873
201704112		2017	France	Metropole	Unknown	ERS6575874
201704120		2017	France	Metropole	Unknown	ERS6575875
201704134		2017	France	Metropole	Unknown	ERS6575876
201704135		2017	France	Metropole	Unknown	ERS6575877
201704136		2017	France	Metropole	Unknown	ERS6575878
201704137		2017	France	Metropole	Unknown	ERS6575879
201704138		2017	France	Metropole	Unknown	ERS6575880
201704139		2017	France	Metropole	Unknown	ERS6575881
201704140		2017	France	Metropole	Unknown	ERS6575882
201704259		2017	France	Metropole	Unknown	ERS6575888
201704289		2017	France	Metropole	Martinique	ERS6575889
201704301		2017	France	Metropole	Unknown	ERS6575890
201704332		2017	France	Metropole	None	ERS6575891
201704333		2017	France	Metropole	Unknown	ERS6575892
201704336		2017	France	Metropole	Unknown	ERS6575894
201704354		2017	France	Metropole	Unknown	ERS6575895
201704371		2017	France	Metropole	Unknown	ERS6575896
201704480		2017	France	Metropole	Unknown	ERS6575897
201704483		2017	France	Metropole	Madagascar	ERS6575898
201704554		2017	France	Metropole	None	ERS6495769
201704580		2017	France	Metropole	Unknown	ERS6495770
201704581		2017	France	Metropole	Unknown	ERS6495771
201704591		2017	France	Metropole	Unknown	ERS6495772
201704599		2017	France	Metropole	None	ERS6495773
201704604		2017	France	Metropole	Egypt	ERS6495774
201704605		2017	France	Metropole	Morocco	ERS6495775
201704626		2017	France	Metropole	None	ERS6495776
201704644		2017	France	Metropole	Unknown	ERS6495777
201704655		2017	France	French Guiana	Unknown	ERS6495778
201704656		2017	France	French Guiana	Unknown	ERS6495779
201704700		2017	France	Metropole	None	ERS6495780
201704709		2017	France	Metropole	Unknown	ERS6495781
201704740		2017	France	Metropole	None	ERS6495782
201704741		2017	France	Metropole	Unknown	ERS6495783
201704742		2017	France	Metropole	Unknown	ERS6495784
201704743		2017	France	Metropole	Unknown	ERS6495785
201704744		2017	France	Metropole	Unknown	ERS6495786
201704747		2017	France	Metropole	Togo	ERS6495787
201704748		2017	France	Metropole	None	ERS6495788
201704781		2017	France	Metropole	Unknown	ERS6495789
201704799		2017	France	Metropole	Unknown	ERS6495790
201704802		2017	France	Metropole	Unknown	ERS6495791
201704803		2017	France	Metropole	Unknown	ERS6495792
201704804		2017	France	Metropole	Unknown	ERS6495793
201704853		2017	France	Metropole	Israel	ERS6495794
201704868		2017	France	Metropole	Lebanon	ERS6495795
201704871		2017	France	Metropole	None	ERS6575899
201704900		2017	France	Metropole	Mali	ERS6495796
201704904		2017	France	Metropole	Unknown	ERS6495797
201704908		2017	France	Metropole	Unknown	ERS6495798
201704911		2017	France	Metropole	Unknown	ERS6495799
201704942		2017	France	Metropole	Israel	ERS6495800
201704993		2017	France	Metropole	Unknown	ERS6495801
201705046		2017	France	Metropole	Unknown	ERS6495802
201705062		2017	France	Metropole	Unknown	ERS6495803
201705116		2017	France	Metropole	None	ERS6495804
201705119		2017	France	Metropole	Unknown	ERS6495805
201705123		2017	France	French Guiana	Unknown	ERS6495806
201705133		2017	France	Metropole	Unknown	ERS6495808
201705150		2017	France	Metropole	Unknown	ERS6495809
201705214		2017	France	Metropole	None	ERS6495810
201705240		2017	France	Metropole	None	ERS6574675
201705248		2017	France	Metropole	Unknown	ERS6574676
201705252		2017	France	Metropole	Unknown	ERS6574677
201705280		2017	France	Metropole	India	ERS6574678
201705306		2017	France	Metropole	Unknown	ERS6574679
201705308		2017	France	Metropole	Unknown	ERS6574680
201705310		2017	France	Metropole	Unknown	ERS6574681
201705311		2017	France	Metropole	Unknown	ERS6574682
201705312		2017	France	Metropole	Unknown	ERS6574683
201705313		2017	France	Metropole	Unknown	ERS6574684
201705314		2017	France	Metropole	Unknown	ERS6574685
201705315		2017	France	Metropole	Unknown	ERS6574686
201705334		2017	France	Metropole	Unknown	ERS6574687
201705337		2017	France	Metropole	Unknown	ERS6574688
201705361		2017	France	Metropole	Unknown	ERS6574689
201705377		2017	France	Metropole	None	ERS6574690
201705413		2017	France	Metropole	Unknown	ERS6574691
201705415		2017	France	Metropole	Unknown	ERS6574692
201705418		2017	France	Metropole	Unknown	ERS6574693
201705437		2017	France	Metropole	Unknown	ERS6574694
201705464		2017	France	Metropole	Unknown	ERS6574695
201705478		2017	France	Metropole	Unknown	ERS6574696
201705484		2017	France	Metropole	None	ERS6574697
201705487		2017	France	Metropole	Unknown	ERS6574698
201705569		2017	France	Metropole	Unknown	ERS6574699
201705583		2017	France	Metropole	Unknown	ERS6574700
201705586		2017	France	Metropole	Unknown	ERS6575900
201705612		2017	France	Metropole	None	ERS6574701
201705650		2017	France	Metropole	Unknown	ERS6574702
201705654		2017	France	Metropole	Unknown	ERS6574703
201705694		2017	France	Metropole	None	ERS6574704
201705719		2017	France	Metropole	Unknown	ERS6574705
201705767		2017	France	Metropole	None	ERS6574706
201705836		2017	France	Metropole	Unknown	ERS6574707
201705978		2017	France	Metropole	Unknown	ERS6574708
201705982		2017	France	Metropole	Morocco	ERS6574709
201706028		2017	France	Metropole	Unknown	ERS6574710
201706048		2017	France	Metropole	Unknown	ERS6574711
201706069		2017	France	Metropole	Unknown	ERS6574712
201706072		2017	France	Metropole	Morocco	ERS6574714
201706073		2017	France	Metropole	Unknown	ERS6574715
201706074		2017	France	Metropole	Unknown	ERS6574716
201706076		2017	France	Metropole	Unknown	ERS6574717
201706095		2017	France	Metropole	Unknown	ERS6574718
201706104		2017	France	Metropole	Unknown	ERS6574719
201706135		2017	France	Metropole	Unknown	ERS6574720
201706146		2017	France	Metropole	Unknown	ERS6574721
201706147		2017	France	Metropole	Unknown	ERS6574722
201706198		2017	France	Metropole	Unknown	ERS6574723
201706282		2017	France	Metropole	Unknown	ERS6575417
201706285		2017	France	Metropole	Unknown	ERS6575901
201706375		2017	France	Metropole	Unknown	ERS6575902
201706406		2017	France	Metropole	Cuba	ERS6575903
201706426		2017	France	Metropole	Unknown	ERS6575904
201706517		2017	France	Metropole	Unknown	ERS6575905
201706518		2017	France	Metropole	Gambia	ERS6575906
201706522		2017	France	Metropole	Unknown	ERS6575907
201706539		2017	France	Metropole	Unknown	ERS6575908
201706573		2017	France	Metropole	Italy	ERS6575909
201706608		2017	France	Metropole	Unknown	ERS6575910
201706648		2017	France	French Guiana	Unknown	ERS6575911
201706711		2017	France	Metropole	Peru	ERS6575912
201706740		2017	France	Metropole	Unknown	ERS6575913
201706741		2017	France	Metropole	Unknown	ERS6575914
201706763		2017	France	Metropole	Unknown	ERS6575915
201706767		2017	France	Metropole	Unknown	ERS6575916
201706820		2017	France	Metropole	None	ERS6575917
201706899		2017	France	Metropole	Mexico	ERS6575918
201706913		2017	France	Metropole	Senegal	ERS6575919
201706929		2017	France	Metropole	Unknown	ERS6575920
201706933		2017	France	Metropole	Mali	ERS6575921
201706983		2017	France	Metropole	Unknown	ERS6575922
201706989		2017	France	Metropole	Cambodia	ERS6574724
201707008		2017	France	Metropole	Algeria	ERS6574725
201707022		2017	France	Metropole	None	ERS6576210
201707079		2017	France	Metropole	Unknown	ERS6574726
201707086		2017	France	Metropole	Unknown	ERS6574727
201707195		2017	France	Metropole	Unknown	ERS6574728
201707284		2017	France	Metropole	Indonesia	ERS6574730
201707285		2017	France	Metropole	Spain	ERS6574731
201707286		2017	France	Metropole	Unknown	ERS6574732
201707302		2017	France	Metropole	Unknown	ERS6574733
201707308		2017	France	Metropole	Unknown	ERS6574734
201707311		2017	France	Metropole	Algeria	ERS6574735
201707335		2017	France	Metropole	Morocco	ERS6574736
201707343		2017	France	Metropole	Unknown	ERS6574737
201707380		2017	France	Metropole	Morocco	ERS6574738
201707399		2017	France	Metropole	Thailand	ERS6574739
201707422		2017	France	Metropole	Unknown	ERS6574740
201707473		2017	France	Metropole	Unknown	ERS6574742
201707474		2017	France	Metropole	Mexico	ERS6574743
201707483		2017	France	Metropole	Unknown	ERS6574744
201707500		2017	France	Metropole	Morocco	ERS6574745
201707514		2017	France	French Guiana	Unknown	ERS6574746
201707523		2017	France	Metropole	Unknown	ERS6574747
201707615		2017	France	Metropole	Algeria	ERS6574749
201707640		2017	France	Metropole	Unknown	ERS6574751
201707659		2017	France	Metropole	None	ERS6574752
201707660		2017	France	Metropole	Morocco	ERS6574753
201707837		2017	France	Metropole	Unknown	ERS6574754
201707853		2017	France	Metropole	Morocco	ERS6574755
201707862		2017	France	Metropole	Vietnam	ERS6574756
201707913		2017	France	Mayotte	Unknown	ERS6574757
201707956		2017	France	Metropole	Lebanon	ERS6574758
201707971		2017	France	Metropole	Unknown	ERS6574759
201707976		2017	France	Mayotte	Unknown	ERS6574760
201707978		2017	France	Mayotte	Unknown	ERS6574761
201707999		2017	France	Metropole	Unknown	ERS6574762
201708001		2017	France	Metropole	Morocco	ERS6574763
201708002		2017	France	Metropole	Vietnam	ERS6574764
201708016		2017	France	Metropole	Egypt	ERS6574765
201708020		2017	France	Metropole	Morocco	ERS6574766
201708044		2017	France	Metropole	Turkey	ERS6574767
201708050		2017	France	Metropole	Unknown	ERS6574768
201708055		2017	France	Metropole	Unknown	ERS6574769
201708112		2017	France	Metropole	Unknown	ERS6574770
201708115		2017	France	Metropole	India	ERS6574771
201708157		2017	France	Metropole	Unknown	ERS6574772
201708158		2017	France	Metropole	Morocco	ERS6574773
201708165		2017	France	Metropole	Algeria	ERS6574774
201708167		2017	France	Metropole	None	ERS6574775
201708171		2017	France	Metropole	None	ERS6574776
201708198		2017	France	Metropole	Unknown	ERS6574778
201708278		2017	France	Metropole	Unknown	ERS6574779
201708289		2017	France	Metropole	Unknown	ERS6574780
201708297		2017	France	Metropole	None	ERS6574781
201708298		2017	France	Metropole	Morocco	ERS6574782
201708332		2017	France	Metropole	Morocco	ERS6574783
201708393		2017	France	Metropole	Croatia	ERS6574784
201708474		2017	France	Metropole	Algeria	ERS6574785
201708475		2017	France	Metropole	Algeria	ERS6574786
201708477		2017	France	Metropole	Unknown	ERS6574787
201708491		2017	France	Metropole	Unknown	ERS6574788
201708494		2017	France	Metropole	Spain	ERS6574789
201708495		2017	France	Metropole	Morocco	ERS6574790
201708496		2017	France	French Guiana	Unknown	ERS6574791
201708625		2017	France	Metropole	Egypt	ERS6574792
201708646		2017	France	Metropole	Tunisia	ERS6574793
201708709		2017	France	Metropole	Unknown	ERS6574794
201708710		2017	France	Metropole	Unknown	ERS6574921
201708712		2017	France	Metropole	Unknown	ERS6575923
201708713		2017	France	Metropole	Unknown	ERS6574922
201708716		2017	France	Metropole	None	ERS6574923
201708788		2017	France	Metropole	Unknown	ERS6574924
201708829		2017	France	Metropole	Haiti	ERS6574925
201708971		2017	France	Metropole	Algeria	ERS6574926
201708972		2017	France	Metropole	Unknown	ERS6574927
201708974		2017	France	Metropole	Pakistan	ERS6574928
201708975		2017	France	Metropole	Unknown	ERS6574929
201708977		2017	France	Metropole	Portugal	ERS6574930
201708982		2017	France	Metropole	Gambia	ERS6574931
201708983		2017	France	Metropole	Unknown	ERS6574932
201708984		2017	France	Metropole	Unknown	ERS6574933
201708985		2017	France	Metropole	Morocco	ERS6574934
201708986		2017	France	Metropole	Lebanon	ERS6574935
201709008		2017	France	Metropole	None	ERS6575924
201709009		2017	France	Metropole	None	ERS6574936
201709052		2017	France	Metropole	Unknown	ERS6574937
201709054		2017	France	Metropole	Algeria	ERS6574938
201709059		2017	France	Metropole	Tunisia	ERS6574939
201709145		2017	France	Metropole	Algeria	ERS6574940
201709146		2017	France	Metropole	Unknown	ERS6574941
201709151		2017	France	Metropole	None	ERS6574942
201709155		2017	France	Metropole	Unknown	ERS6574795
201709392		2017	France	Metropole	Unknown	ERS6574796
201709404		2017	France	Metropole	Spain	ERS6574943
201709405		2017	France	Metropole	Unknown	ERS6574944
201709420		2017	France	Metropole	None	ERS6575925
201709424		2017	France	Metropole	Unknown	ERS6574945
201709456		2017	France	Metropole	Unknown	ERS6574946
201709461		2017	France	Metropole	None	ERS6574947
201709496		2017	France	Metropole	Unknown	ERS6574948
201709497		2017	France	Metropole	Unknown	ERS6574949
201709513		2017	France	Metropole	Unknown	ERS6574950
201709514		2017	France	Metropole	Unknown	ERS6574951
201709516		2017	France	Metropole	Unknown	ERS6574952
201709517		2017	France	Metropole	Morocco	ERS6574953
201709518		2017	France	Metropole	Saudi Arabia	ERS6574954
201709519		2017	France	Metropole	Unknown	ERS6574955
201709550		2017	France	Metropole	Africa	ERS6574956
201709582		2017	France	Metropole	Turkey	ERS6574957
201709587		2017	France	Metropole	Unknown	ERS6574958
201709588		2017	France	Metropole	Unknown	ERS6574959
201709636		2017	France	Metropole	Unknown	ERS6574797
201709638		2017	France	Metropole	Morocco	ERS6574798
201709655		2017	France	Metropole	Algeria	ERS6574799
201709678		2017	France	Metropole	Greece	ERS6574800
201709693		2017	France	Metropole	Unknown	ERS6574801
201709694		2017	France	Metropole	Unknown	ERS6574802
201709695		2017	France	Metropole	Unknown	ERS6574803
201709696		2017	France	Metropole	Unknown	ERS6574804
201709697		2017	France	Metropole	Unknown	ERS6574805
201709723		2017	France	Metropole	Unknown	ERS6574806
201709771		2017	France	Metropole	Algeria	ERS6574807
201709775		2017	France	Metropole	Unknown	ERS6574808
201709776		2017	France	Metropole	Unknown	ERS6574809
201709779		2017	France	Metropole	Romania	ERS6574810
201709780		2017	France	Metropole	Unknown	ERS6574811
201709798		2017	France	Metropole	Unknown	ERS6574812
201709817		2017	France	Metropole	Unknown	ERS6574813
201709837		2017	France	Metropole	Unknown	ERS6574814
201709838		2017	France	Metropole	Unknown	ERS6574815
201709947		2017	France	Metropole	Unknown	ERS6574817
201709970		2017	France	Metropole	Unknown	ERS6574818
201709974		2017	France	Metropole	Senegal	ERS6574819
201709975		2017	France	Metropole	Unknown	ERS6574820
201709976		2017	France	Metropole	Unknown	ERS6574821
201709977		2017	France	Metropole	Unknown	ERS6574822
201710011		2017	France	Metropole	Morocco	ERS6574823
201710068		2017	France	Metropole	Morocco	ERS6574824
201710098		2017	France	Metropole	Spain	ERS6574825
201710119		2017	France	Metropole	Unknown	ERS6574826
201710120		2017	France	Metropole	Morocco	ERS6574827
201710121		2017	France	Metropole	None	ERS6574828
201710165		2017	France	Metropole	Unknown	ERS6574829
201710197		2017	France	Metropole	Unknown	ERS6574830
201710214		2017	France	Metropole	Unknown	ERS6574831
201710232		2017	France	Metropole	Unknown	ERS6574832
201710248		2017	France	Metropole	Unknown	ERS6574833
201710257		2017	France	Metropole	Cape Verde	ERS6574834
201710294		2017	France	Metropole	Unknown	ERS6575926
201710303		2017	France	Metropole	Unknown	ERS6574835
201710326		2017	France	Metropole	Tunisia	ERS6574836
201710327		2017	France	Metropole	Unknown	ERS6574837
201710354		2017	France	Metropole	Morocco	ERS6574838
201710380		2017	France	Metropole	Unknown	ERS6574839
201710385		2017	France	Metropole	None	ERS6574840
201710399		2017	France	Metropole	Unknown	ERS6574841
201710406		2017	France	Metropole	Unknown	ERS6574842
201710497		2017	France	Metropole	Morocco	ERS6574843
201710499		2017	France	Metropole	None	ERS6574844
201710501		2017	France	Metropole	Unknown	ERS6574845
201710524		2017	France	Metropole	Uzbekistan	ERS6574846
201710529		2017	France	Metropole	Unknown	ERS6574847
201710544		2017	France	Metropole	Spain	ERS6574848
201710655		2017	France	Metropole	Ukraine	ERS6574960
201710658		2017	France	Metropole	Unknown	ERS6574961
201710661		2017	France	Metropole	Unknown	ERS6574962
201710722		2017	France	Metropole	Unknown	ERS6574963
201710723		2017	France	Metropole	Morocco	ERS6574964
201710792		2017	France	Metropole	Unknown	ERS6574965
201710832		2017	France	Metropole	Unknown	ERS6574966
201710833		2017	France	Metropole	Unknown	ERS6574967
201710834		2017	France	Metropole	Unknown	ERS6574968
201710852		2017	France	Metropole	None	ERS6574969
201710853		2017	France	Metropole	Unknown	ERS6574970
201710873		2017	France	Metropole	Mexico	ERS6574971
201710888		2017	France	Metropole	Unknown	ERS6574972
201710982		2017	France	Metropole	Unknown	ERS6574973
201711012		2017	France	Metropole	Unknown	ERS6574974
201711035		2017	France	Metropole	None	ERS6574975
201711072		2017	France	Metropole	Cape Verde	ERS6574976
201711083		2017	France	Metropole	India	ERS6574977
201711084		2017	France	Metropole	Unknown	ERS6574978
201711085		2017	France	Metropole	Unknown	ERS6574979
201711086		2017	France	Metropole	Cuba	ERS6574980
201711087		2017	France	Metropole	Indonesia	ERS6574981
201711088		2017	France	Metropole	Morocco	ERS6574982
201711089		2017	France	Metropole	Unknown	ERS6574983
201711114		2017	France	Metropole	Unknown	ERS6574984
201711143		2017	France	Metropole	Unknown	ERS6574985
201711175		2017	France	Metropole	Morocco	ERS6574986
201711202		2017	France	Metropole	Morocco	ERS6574987
201711219		2017	France	Metropole	Morocco	ERS6575927
201711220		2017	France	Metropole	Morocco	ERS6574988
201711262		2017	France	Metropole	None	ERS6575928
201711285		2017	France	French Guiana	Unknown	ERS6574989
201711286		2017	France	French Guiana	Unknown	ERS6575192
201711287		2017	France	French Guiana	Unknown	ERS6574990
201711291		2017	France	Metropole	Tunisia	ERS6575193
201711299		2017	France	Metropole	Dominican Republic	ERS6575194
201711318		2017	France	Metropole	None	ERS6574991
201711319		2017	France	Metropole	India	ERS6574992
201711321		2017	France	Metropole	Unknown	ERS6575195
201711329		2017	France	Metropole	Haiti	ERS6574993
201711355		2017	France	Metropole	Dominican Republic	ERS6575196
201711356		2017	France	Metropole	Morocco	ERS6574994
201711388		2017	France	Metropole	Unknown	ERS6575197
201711389		2017	France	Metropole	Dominican Republic	ERS6575198
201711394		2017	France	Metropole	Unknown	ERS6574995
201711402		2017	France	Metropole	Egypt	ERS6575199
201711427		2017	France	Metropole	Algeria	ERS6575200
201711521		2017	France	Metropole	Unknown	ERS6574997
201711530		2017	France	Metropole	Egypt	ERS6574998
201711542		2017	France	Metropole	Unknown	ERS6574999
201711555		2017	France	Metropole	Asia	ERS6575000
201711556		2017	France	Metropole	Unknown	ERS6575001
201711574		2017	France	Metropole	Morocco	ERS6575002
201711612		2017	France	Metropole	Unknown	ERS6575929
201711621		2017	France	Metropole	India	ERS6575003
201711622		2017	France	Metropole	Bolivia	ERS6575004
201711623		2017	France	Metropole	Latin America	ERS6575005
201711656		2017	France	Metropole	Unknown	ERS6575007
201711701		2017	France	Mayotte	Unknown	ERS6575008
201711705		2017	France	Mayotte	Unknown	ERS6575009
201711706		2017	France	Mayotte	Unknown	ERS6575010
201711721		2017	France	Metropole	Tunisia	ERS6575011
201711742		2017	France	Metropole	None	ERS6575012
201711745		2017	France	French Guiana	Unknown	ERS6575013
201711771		2017	France	Metropole	None	ERS6575014
201711793		2017	France	Metropole	Morocco	ERS6575015
201711794		2017	France	Metropole	Cape Verde	ERS6575016
201711854		2017	France	Metropole	Cuba	ERS6575017
201711886		2017	France	Metropole	Unknown	ERS6575018
201711980		2017	France	Metropole	Unknown	ERS6575019
201711997		2017	France	Metropole	Unknown	ERS6575020
201711998		2017	France	Metropole	Unknown	ERS6575021
201712011		2017	France	French Guiana	Unknown	ERS6575022
201712082		2017	France	Metropole	None	ERS6575023
201712098		2017	France	Metropole	Unknown	ERS6575024
201712146		2017	France	Metropole	Unknown	ERS6575025
201800113		2017	France	Metropole	Greece	ERS6575026
201800199		2017	France	Metropole	Unknown	ERS6575029
201800136		2018	France	Metropole	Unknown	ERS6575027
201800191		2018	France	Metropole	None	ERS6575028
201800290		2018	France	Metropole	Thailand	ERS6575030
201800302		2018	France	Metropole	Morocco	ERS6575031
201800327		2018	France	Metropole	Unknown	ERS6575032
201800332		2018	France	French Guiana	Unknown	ERS6575033
201800345		2018	France	Metropole	Unknown	ERS6575034
201800426		2018	France	Metropole	Unknown	ERS6575201
201800428		2018	France	Metropole	None	ERS6575202
201800443		2018	France	Metropole	None	ERS6575203
201800445		2018	France	Metropole	None	ERS6575204
201800446		2018	France	Metropole	Unknown	ERS6575205
201800449		2018	France	Metropole	Unknown	ERS6575206
201800646		2018	France	Metropole	Unknown	ERS6575207
201800662		2018	France	Metropole	None	ERS6575208
201800665		2018	France	Metropole	None	ERS6575209
201800729		2018	France	Metropole	Unknown	ERS6575210
201800760		2018	France	Metropole	Unknown	ERS12446239
201800794		2018	France	Metropole	Unknown	ERS6575211
201800795		2018	France	Metropole	Indonesia	ERS6492765
201800796		2018	France	Metropole	Cuba	ERS6575930
201800834		2018	France	Metropole	Egypt	ERS6575212
201800835		2018	France	Metropole	None	ERS6575213
201800864		2018	France	Metropole	Unknown	ERS6575214
201800879		2018	France	Metropole	Unknown	ERS6575215
201800881		2018	France	Metropole	Senegal	ERS6575216
201800926		2018	France	Metropole	Unknown	ERS6575217
201800948		2018	France	Metropole	Togo	ERS6575218
201801077		2018	France	Metropole	Unknown	ERS6575219
201801137		2018	France	Metropole	Unknown	ERS6575220
201801162		2018	France	Metropole	Unknown	ERS6492766
201801191		2018	France	Metropole	Unknown	ERS6575221
201801276		2018	France	Metropole	Unknown	ERS6575223
201801294		2018	France	Metropole	Unknown	ERS6575224
201801462		2018	France	Metropole	Unknown	ERS6575225
201801463		2018	France	Metropole	None	ERS6575226
201801473		2018	France	Metropole	Mexico	ERS6575227
201801603		2018	France	Metropole	Dominican Republic	ERS6575228
201801620		2018	France	Metropole	Unknown	ERS6575229
201801648		2018	France	Metropole	India	ERS6575230
201801672		2018	France	Metropole	Unknown	ERS6492767
201801676		2018	France	Metropole	India	ERS6575231
201801678		2018	France	Metropole	Bolivia	ERS6575232
201801683		2018	France	Metropole	India	ERS6575233
201801897		2018	France	Metropole	India	ERS6575234
201801912		2018	France	Metropole	India	ERS6575235
201801924		2018	France	Metropole	Saudi Arabia	ERS6492768
201801951		2018	France	Metropole	Egypt	ERS6575931
201801985		2018	France	Metropole	Unknown	ERS6575932
201801998		2018	France	Metropole	India	ERS6575933
201802079		2018	France	Metropole	Netherlands	ERS6575934
201802081		2018	France	Metropole	Unknown	ERS6575935
201802184		2018	France	Metropole	Unknown	ERS6575936
201802242		2018	France	Metropole	Sri Lanka	ERS6575236
201802243		2018	France	Metropole	Unknown	ERS6575237
201802245		2018	France	Metropole	Unknown	ERS6492769
201802246		2018	France	Metropole	Vietnam	ERS6575238
201802247		2018	France	Metropole	Sri Lanka	ERS6575239
201802293		2018	France	Metropole	Unknown	ERS6575240
201802294		2018	France	Metropole	Unknown	ERS6575241
201802339		2018	France	Metropole	Unknown	ERS6575242
201802398		2018	France	Metropole	India	ERS6575243
201802430		2018	France	Metropole	Unknown	ERS6575244
201802433		2018	France	Metropole	Unknown	ERS6575245
201802494		2018	France	Metropole	Unknown	ERS6575246
201802495		2018	France	Metropole	Unknown	ERS6575247
201802557		2018	France	Metropole	Unknown	ERS6575248
201802590		2018	France	Metropole	Unknown	ERS6575249
201802644		2018	France	Metropole	Unknown	ERS6575250
201802686		2018	France	Metropole	Unknown	ERS6575251
201802687		2018	France	Metropole	Unknown	ERS6575252
201802820		2018	France	Metropole	Bolivia	ERS6575253
201802851		2018	France	Metropole	None	ERS6575254
201802864		2018	France	Metropole	Unknown	ERS6575255
201802871		2018	France	Metropole	Colombia	ERS6575256
201802905		2018	France	Metropole	Pakistan	ERS6575257
201802937		2018	France	Metropole	Unknown	ERS6575258
201802944		2018	France	Metropole	Peru	ERS6575259
201802973		2018	France	Metropole	Unknown	ERS6575260
201802978		2018	France	Metropole	Unknown	ERS6575261
201803032		2018	France	French Guiana	Unknown	ERS6575262
201803033		2018	France	French Guiana	Unknown	ERS6575263
201803102		2018	France	Metropole	Unknown	ERS6492770
201803216		2018	France	Metropole	Unknown	ERS6575264
201803257		2018	France	Metropole	Unknown	ERS6575265
201803260		2018	France	Metropole	Peru	ERS6575266
201803306		2018	France	Metropole	Unknown	ERS6575267
201803368		2018	France	Metropole	India	ERS6575268
201803370		2018	France	Metropole	Unknown	ERS6575269
201803384		2018	France	Metropole	Asia	ERS6575270
201803414		2018	France	Metropole	Unknown	ERS6575271
201803416		2018	France	Metropole	Indonesia	ERS6575272
201803437		2018	France	French Guiana	Unknown	ERS6575273
201803440		2018	France	French Guiana	Unknown	ERS6575274
201803442		2018	France	French Guiana	Unknown	ERS6575275
201803443		2018	France	French Guiana	Unknown	ERS6575276
201803466		2018	France	Metropole	India	ERS6575277
201803467		2018	France	Metropole	India	ERS6575278
201803502		2018	France	Metropole	Unknown	ERS6575279
201803510		2018	France	Metropole	Unknown	ERS6575280
201803511		2018	France	Metropole	Unknown	ERS6575281
201803536		2018	France	Metropole	India	ERS6575282
201803633		2018	France	Metropole	Unknown	ERS6575284
201803654		2018	France	Metropole	Unknown	ERS6575285
201803687		2018	France	Metropole	Morocco	ERS6575286
201803734		2018	France	Metropole	Morocco	ERS6575287
201803773		2018	France	Metropole	None	ERS6575288
201803790		2018	France	French Guiana	Unknown	ERS6575289
201803886		2018	France	Metropole	Unknown	ERS6575290
201803887		2018	France	Metropole	None	ERS6492771
201803920		2018	France	Metropole	India	ERS6575291
201803921		2018	France	Metropole	Chad	ERS6575292
201803955		2018	France	Metropole	Egypt	ERS6575293
201803980		2018	France	Metropole	Unknown	ERS6575294
201803991		2018	France	Metropole	Unknown	ERS6575295
201804007		2018	France	Metropole	Unknown	ERS6575296
201804146		2018	France	Metropole	None	ERS6575297
201804166		2018	France	Metropole	Morocco	ERS6575298
201804168		2018	France	Metropole	America	ERS6575299
201804196		2018	France	Metropole	None	ERS6575300
201804244		2018	France	Mayotte	Unknown	ERS6575301
201804247		2018	France	Mayotte	Unknown	ERS6575302
201804248		2018	France	Mayotte	Unknown	ERS6575303
201804249		2018	France	Mayotte	Unknown	ERS6575304
201804251		2018	France	Mayotte	Unknown	ERS6575305
201804252		2018	France	Mayotte	Unknown	ERS6575306
201804254		2018	France	Mayotte	Unknown	ERS6575307
201804274		2018	France	Metropole	Dominican Republic	ERS6575308
201804275		2018	France	Metropole	Unknown	ERS6575309
201804277		2018	France	Metropole	Portugal	ERS6575310
201804488		2018	France	Metropole	Côte d’Ivoire	ERS6575311
201804490		2018	France	Metropole	Unknown	ERS6575312
201804491		2018	France	Metropole	Colombia	ERS6575313
201804492		2018	France	Metropole	Unknown	ERS6575314
201804494		2018	France	Metropole	India	ERS6575315
201804496		2018	France	Metropole	Unknown	ERS6575316
201804499		2018	France	Metropole	Spain	ERS6575318
201804500		2018	France	Metropole	Brazil	ERS6575319
201804501		2018	France	Metropole	Unknown	ERS6575320
201804530		2018	France	Metropole	Unknown	ERS6575321
201804667		2018	France	Metropole	None	ERS6575322
201804701		2018	France	Metropole	Unknown	ERS6492772
201804702		2018	France	Metropole	Unknown	ERS6575323
201804737		2018	France	Metropole	None	ERS6492773
201804778		2018	France	Metropole	India	ERS6575324
201804820		2018	France	Metropole	Morocco	ERS6575325
201804829		2018	France	Metropole	Bulgaria	ERS6575326
201804938		2018	France	Metropole	Norway	ERS6575327
201804965		2018	France	Metropole	Unknown	ERS6575328
201804969		2018	France	Metropole	None	ERS6492774
201804970		2018	France	Metropole	None	ERS6492775
201804971		2018	France	Metropole	None	ERS6575329
201804989		2018	France	Metropole	None	ERS6575330
201804993		2018	France	Metropole	Unknown	ERS6575331
201804994		2018	France	Metropole	Unknown	ERS6575332
201805012		2018	France	Metropole	Unknown	ERS6575333
201805013		2018	France	Metropole	Unknown	ERS6575334
201805028		2018	France	Metropole	Unknown	ERS6575335
201805051		2018	France	Metropole	Unknown	ERS6575336
201805144		2018	France	Metropole	Unknown	ERS6575337
201805166		2018	France	French Guiana	Unknown	ERS6575338
201805174		2018	France	Metropole	Unknown	ERS6575339
201805223		2018	France	French Guiana	Unknown	ERS6575340
201805224		2018	France	French Guiana	Unknown	ERS6575341
201805226		2018	France	French Guiana	Unknown	ERS6575342
201805227		2018	France	French Guiana	Unknown	ERS6575343
201805242		2018	France	Metropole	None	ERS6575344
201805312		2018	France	Metropole	None	ERS6492776
201805313		2018	France	Metropole	None	ERS6492777
201805338		2018	France	Metropole	Unknown	ERS6575345
201805366		2018	France	Metropole	Unknown	ERS6575346
201805373		2018	France	Metropole	Unknown	ERS6575347
201805386		2018	France	Metropole	None	ERS6575348
201805409		2018	France	Metropole	Unknown	ERS6575349
201805411		2018	France	Guadeloupe	Unknown	ERS6575350
201805434		2018	France	Metropole	Unknown	ERS6575351
201805436		2018	France	Metropole	Unknown	ERS6575352
201805463		2018	France	Metropole	Egypt	ERS6575353
201805486		2018	France	Metropole	Argentina	ERS6575354
201805506		2018	France	Metropole	Russia	ERS6575355
201805522		2018	France	Metropole	None	ERS6492778
201805523		2018	France	Metropole	None	ERS6492779
201805524		2018	France	Metropole	None	ERS6492780
201805526		2018	France	Metropole	None	ERS6492781
201805529		2018	France	Metropole	Egypt	ERS6575356
201805547		2018	France	Metropole	Egypt	ERS6575357
201805549		2018	France	Metropole	Peru	ERS6575358
201805559		2018	France	Metropole	Unknown	ERS6575359
201805599		2018	France	Metropole	Colombia	ERS6575360
201805633		2018	France	Metropole	None	ERS6575361
201805655		2018	France	Metropole	None	ERS6492782
201805674		2018	France	Metropole	None	ERS6575362
201805675		2018	France	Metropole	None	ERS6575363
201805687		2018	France	Metropole	Unknown	ERS6575364
201805694		2018	France	Metropole	None	ERS6575365
201805695		2018	France	Metropole	Unknown	ERS6575366
201805729		2018	France	Metropole	Togo	ERS6575367
201805730		2018	France	Metropole	Cuba	ERS6575368
201805739		2018	France	Metropole	Unknown	ERS6575369
201805759		2018	France	Metropole	Unknown	ERS6575370
201805762		2018	France	Metropole	Spain	ERS6575371
201805829		2018	France	Metropole	Unknown	ERS6575372
201805830		2018	France	Metropole	Unknown	ERS6575373
201805843		2018	France	Metropole	Cambodia	ERS6575374
201805875		2018	France	Metropole	Portugal	ERS6575375
201805894		2018	France	Metropole	Unknown	ERS6575376
201805917		2018	France	Metropole	None	ERS6492783
201805918		2018	France	Metropole	None	ERS6492784
201805919		2018	France	Metropole	None	ERS6492785
201805920		2018	France	Metropole	None	ERS6492786
201805921		2018	France	Metropole	None	ERS6492787
201805928		2018	France	Metropole	Israel	ERS6575418
201805935		2018	France	Metropole	Unknown	ERS6575419
201805936		2018	France	Metropole	Unknown	ERS6575420
201805953		2018	France	Metropole	India	ERS6575421
201805969		2018	France	Metropole	Côte d’Ivoire	ERS6575422
201805980		2018	France	Metropole	None	ERS6575423
201805998		2018	France	Metropole	Unknown	ERS6575424
201806009		2018	France	Metropole	Carribean	ERS6575425
201806015		2018	France	French Guiana	Unknown	ERS6575426
201806027		2018	France	Metropole	Spain	ERS6575427
201806034		2018	France	Metropole	Unknown	ERS6575428
201806048		2018	France	Metropole	Unknown	ERS6575429
201806079		2018	France	Metropole	Unknown	ERS6575430
201806085		2018	France	Metropole	None	ERS6575431
201806123		2018	France	Metropole	None	ERS6492788
201806124		2018	France	Metropole	None	ERS6492789
201806125		2018	France	Metropole	Unknown	ERS6575432
201806146		2018	France	Metropole	Senegal	ERS6575433
201806148		2018	France	Metropole	Unknown	ERS6575434
201806152		2018	France	Metropole	None	ERS6575435
201806153		2018	France	Metropole	Unknown	ERS6575436
201806154		2018	France	Metropole	Unknown	ERS6575437
201806155		2018	France	Metropole	None	ERS6575438
201806198		2018	France	Metropole	Indonesia	ERS6575439
201806200		2018	France	Metropole	Morocco	ERS6575440
201806203		2018	France	Metropole	Unknown	ERS6575441
201806204		2018	France	Metropole	Spain	ERS6575442
201806253		2018	France	Metropole	None	ERS6575443
201806254		2018	France	Metropole	Tanzania	ERS6575444
201806256		2018	France	Metropole	None	ERS6575445
201806264		2018	France	Metropole	Unknown	ERS6575446
201806284		2018	France	Metropole	None	ERS6575447
201806287		2018	France	Metropole	Unknown	ERS6575448
201806295		2018	France	Metropole	Egypt	ERS6575449
201806296		2018	France	Metropole	Unknown	ERS6575450
201806298		2018	France	Metropole	None	ERS6575451
201806300		2018	France	Metropole	Unknown	ERS6575452
201806306		2018	France	Metropole	Unknown	ERS6575453
201806318		2018	France	Metropole	Unknown	ERS6575454
201806319		2018	France	Metropole	Colombia	ERS6575455
201806322		2018	France	Metropole	Unknown	ERS6575456
201806411		2018	France	Metropole	None	ERS6575457
201806415		2018	France	Metropole	Unknown	ERS6575458
201806421		2018	France	Metropole	Cuba	ERS6575459
201806433		2018	France	Metropole	None	ERS6575460
201806467		2018	France	Metropole	Togo	ERS6575461
201806524		2018	France	Metropole	Unknown	ERS6575462
201806529		2018	France	Metropole	None	ERS6575463
201806556		2018	France	Metropole	None	ERS6492790
201806560		2018	France	Metropole	Unknown	ERS6575464
201806597		2018	France	Metropole	Unknown	ERS6575465
201806612		2018	France	Metropole	Côte d’Ivoire	ERS6575466
201806629		2018	France	Metropole	Morocco	ERS6575467
201806658		2018	France	Metropole	Unknown	ERS6575468
201806666		2018	France	Metropole	India	ERS6575469
201806668		2018	France	Metropole	India	ERS6575470
201806673		2018	France	Metropole	None	ERS6492791
201806686		2018	France	Metropole	Unknown	ERS6575471
201806688		2018	France	Metropole	None	ERS6575472
201806721		2018	France	Metropole	Morocco	ERS6575473
201806745		2018	France	Metropole	Unknown	ERS6575474
201806775		2018	France	Metropole	Unknown	ERS6575475
201806776		2018	France	Metropole	Unknown	ERS6575476
201806812		2018	France	Metropole	India	ERS6575477
201806824		2018	France	Metropole	None	ERS6492792
201806825		2018	France	Metropole	Sri Lanka	ERS6492793
201806827		2018	France	Metropole	None	ERS6492794
201806828		2018	France	Metropole	Morocco	ERS6575478
201806836		2018	France	Metropole	Unknown	ERS6575479
201806851		2018	France	Metropole	Haiti	ERS6575480
201806890		2018	France	Metropole	Madagascar	ERS6575481
201806891		2018	France	Metropole	Unknown	ERS6575482
201806894		2018	France	Metropole	Unknown	ERS6575483
201806907		2018	France	Metropole	Africa	ERS6575484
201806908		2018	France	Metropole	Unknown	ERS6575485
201806929		2018	France	Metropole	Morocco	ERS6575486
201806954		2018	France	Metropole	Dominican Republic	ERS6575487
201806959		2018	France	Metropole	None	ERS6575488
201807014		2018	France	Metropole	Morocco	ERS6575489
201807017		2018	France	Metropole	Netherlands	ERS6575490
201807021		2018	France	Metropole	Morocco	ERS6575492
201807026		2018	France	Metropole	Unknown	ERS6575493
201807044		2018	France	Metropole	None	ERS6575494
201807083		2018	France	Metropole	Cape Verde	ERS6575495
201807085		2018	France	Metropole	Unknown	ERS6575496
201807086		2018	France	Metropole	Unknown	ERS6575497
201807117		2018	France	Metropole	India	ERS6575498
201807119		2018	France	Metropole	Mexico	ERS6575499
201807120		2018	France	Metropole	Algeria	ERS6575500
201807133		2018	France	Metropole	Unknown	ERS6575501
201807173		2018	France	Metropole	Unknown	ERS6575502
201807176		2018	France	Metropole	Unknown	ERS6575503
201807186		2018	France	Metropole	None	ERS6575504
201807190		2018	France	Metropole	Algeria	ERS6575505
201807205		2018	France	Metropole	None	ERS6575506
201807206		2018	France	Metropole	None	ERS6575507
201807208		2018	France	Metropole	None	ERS6575508
201807210		2018	France	Metropole	Unknown	ERS6575509
201807278		2018	France	Metropole	Egypt	ERS6575510
201807279		2018	France	Metropole	Unknown	ERS6575511
201807280		2018	France	Metropole	Burkina Faso	ERS6575512
201807350		2018	France	Metropole	Egypt	ERS6575513
201807397		2018	France	Metropole	Unknown	ERS6575514
201807398		2018	France	Metropole	Unknown	ERS6575515
201807409		2018	France	Metropole	Unknown	ERS6575516
201807410		2018	France	Metropole	Unknown	ERS6575517
201807411		2018	France	Metropole	Brazil	ERS6575518
201807432		2018	France	Metropole	Unknown	ERS6575519
201807437		2018	France	Metropole	Bolivia	ERS6575520
201807458		2018	France	Metropole	Unknown	ERS6575521
201807502		2018	France	Metropole	Morocco	ERS6575522
201807503		2018	France	Metropole	Morocco	ERS6575523
201807505		2018	France	Metropole	Morocco	ERS6575524
201807507		2018	France	Metropole	Africa	ERS6575525
201807524		2018	France	Metropole	Cape Verde	ERS6575526
201807525		2018	France	Metropole	Senegal	ERS6575527
201807556		2018	France	Metropole	Morocco	ERS6575528
201807557		2018	France	Metropole	Thailand	ERS6492795
201807560		2018	France	Metropole	Unknown	ERS6575529
201807561		2018	France	Metropole	Spain	ERS6575530
201807563		2018	France	Metropole	None	ERS6575531
201807566		2018	France	Metropole	Unknown	ERS6575532
201807567		2018	France	Metropole	Unknown	ERS6575533
201807578		2018	France	Metropole	Unknown	ERS6575534
201807593		2018	France	Metropole	Unknown	ERS6575535
201807594		2018	France	Metropole	Unknown	ERS6575536
201807603		2018	France	Metropole	Unknown	ERS6575537
201807604		2018	France	Metropole	Unknown	ERS6575538
201807622		2018	France	French Guiana	Unknown	ERS6575539
201807624		2018	France	Metropole	Unknown	ERS6575540
201807626		2018	France	Metropole	Unknown	ERS6575541
201807629		2018	France	Metropole	Morocco	ERS6575542
201807630		2018	France	Metropole	None	ERS6575543
201807662		2018	France	Metropole	Unknown	ERS6575544
201807678		2018	France	Metropole	Netherlands	ERS6575545
201807679		2018	France	Metropole	Israel	ERS6575546
201807681		2018	France	Metropole	Unknown	ERS6575547
201807682		2018	France	Metropole	Unknown	ERS6575548
201807685		2018	France	Metropole	Unknown	ERS6575549
201807688		2018	France	Metropole	None	ERS6575550
201807733		2018	France	Metropole	Africa	ERS6575551
201807738		2018	France	Metropole	Africa	ERS6575552
201807750		2018	France	Metropole	Unknown	ERS6575553
201807769		2018	France	Metropole	Senegal	ERS6575554
201807774		2018	France	Metropole	India	ERS6575555
201807789		2018	France	Metropole	Unknown	ERS6575556
201807826		2018	France	Metropole	Morocco	ERS6575557
201807828		2018	France	Metropole	None	ERS6575558
201807829		2018	France	Metropole	Tunisia	ERS6575559
201807830		2018	France	Metropole	Morocco	ERS6575560
201807832		2018	France	Metropole	Algeria	ERS6575561
201807834		2018	France	Metropole	None	ERS6575562
201807835		2018	France	Metropole	Unknown	ERS6575563
201807836		2018	France	Metropole	Unknown	ERS6575564
201807837		2018	France	Metropole	Unknown	ERS6575565
201807845		2018	France	Metropole	Morocco	ERS6575566
201807846		2018	France	Metropole	Morocco	ERS6575567
201807854		2018	France	Metropole	Morocco	ERS6575568
201807863		2018	France	Metropole	Unknown	ERS6575569
201807874		2018	France	Metropole	Unknown	ERS6575570
201807880		2018	France	Metropole	Unknown	ERS6575571
201807881		2018	France	Metropole	Tunisia	ERS6575572
201807886		2018	France	Metropole	Unknown	ERS6575573
201807903		2018	France	Metropole	Unknown	ERS6575574
201807938		2018	France	Metropole	Unknown	ERS6575575
201807953		2018	France	Metropole	Benin	ERS6575576
201807955		2018	France	Metropole	Unknown	ERS6575577
201807963		2018	France	Metropole	Unknown	ERS6492796
201807972		2018	France	Metropole	Unknown	ERS6575578
201808025		2018	France	Metropole	Morocco	ERS6575579
201808038		2018	France	Metropole	Morocco	ERS6575580
201808057		2018	France	Metropole	Egypt	ERS6575581
201808082		2018	France	Metropole	Unknown	ERS6575582
201808084		2018	France	Metropole	Unknown	ERS6575583
201808090		2018	France	Metropole	Unknown	ERS6575584
201808097		2018	France	Metropole	Unknown	ERS6492797
201808098		2018	France	Metropole	Algeria	ERS6492798
201808105		2018	France	Metropole	Algeria	ERS6575585
201808114		2018	France	Metropole	Morocco	ERS6575586
201808116		2018	France	Metropole	Algeria	ERS6575587
201808185		2018	France	Metropole	Algeria	ERS6492799
201808189		2018	France	Metropole	Unknown	ERS6492800
201808235		2018	France	Metropole	Unknown	ERS6575588
201808243		2018	France	Metropole	None	ERS6575589
201808253		2018	France	Metropole	Unknown	ERS6575590
201808254		2018	France	Metropole	Unknown	ERS6492801
201808259		2018	France	Metropole	None	ERS6492802
201808266		2018	France	Metropole	Egypt	ERS6492803
201808282		2018	France	Metropole	Unknown	ERS6575591
201808283		2018	France	Metropole	Unknown	ERS6575592
201808316		2018	France	Metropole	None	ERS6575593
201808359		2018	France	Metropole	Italy	ERS6492804
201808398		2018	France	Metropole	Unknown	ERS6575594
201808410		2018	France	Metropole	Unknown	ERS6575595
201808411		2018	France	Metropole	Unknown	ERS6575596
201808420		2018	France	Metropole	Mexico	ERS6575597
201808429		2018	France	Metropole	Unknown	ERS6575598
201808451		2018	France	Metropole	Unknown	ERS6575599
201808457		2018	France	Metropole	Unknown	ERS6575600
201808458		2018	France	Metropole	India	ERS6575601
201808470		2018	France	Metropole	Unknown	ERS6575602
201808486		2018	France	Metropole	Unknown	ERS6575603
201808491		2018	France	Metropole	Unknown	ERS6575604
201808525		2018	France	Metropole	Unknown	ERS6575605
201808526		2018	France	Metropole	Cameroon	ERS6575606
201808573		2018	France	Metropole	Unknown	ERS6575607
201808574		2018	France	Metropole	Unknown	ERS6575608
201808590		2018	France	Metropole	Unknown	ERS6575609
201808595		2018	France	Metropole	None	ERS6575610
201808600		2018	France	Metropole	Morocco	ERS6575611
201808610		2018	France	Metropole	Unknown	ERS6575612
201808611		2018	France	Metropole	Unknown	ERS6575613
201808638		2018	France	Metropole	Tunisia	ERS6575614
201808663		2018	France	Metropole	Unknown	ERS6492805
201808684		2018	France	Metropole	Unknown	ERS6575615
201808692		2018	France	Metropole	Turkey	ERS6492806
201808736		2018	France	Metropole	Unknown	ERS6492807
201808737		2018	France	Metropole	Morocco	ERS6492808
201808757		2018	France	Metropole	Unknown	ERS6492809
201808758		2018	France	Metropole	Unknown	ERS6492810
201808759		2018	France	Metropole	United Kingdom	ERS6492811
201808770		2018	France	Metropole	Unknown	ERS6492812
201808793		2018	France	Metropole	Unknown	ERS6492813
201808797		2018	France	Metropole	None	ERS6492814
201808798		2018	France	Metropole	None	ERS6492815
201808831		2018	France	Metropole	Madagascar	ERS6492816
201808832		2018	France	Metropole	Morocco	ERS6492817
201808833		2018	France	Metropole	Morocco	ERS6492818
201808840		2018	France	Metropole	Unknown	ERS6492819
201808845		2018	France	Metropole	Unknown	ERS6492820
201808859		2018	France	Metropole	Morocco	ERS6492821
201808860		2018	France	Metropole	Unknown	ERS6492822
201808905		2018	France	Metropole	Unknown	ERS6492823
201808974		2018	France	Metropole	Unknown	ERS6492824
201808998		2018	France	Metropole	None	ERS6492825
201809053		2018	France	Metropole	Unknown	ERS6492826
201809061		2018	France	Metropole	Unknown	ERS6492827
201809062		2018	France	Metropole	Unknown	ERS6492828
201809068		2018	France	Metropole	India	ERS6492829
201809069		2018	France	Metropole	Unknown	ERS6492830
201809074		2018	France	Metropole	Togo	ERS6492831
201809098		2018	France	Metropole	Algeria	ERS6492832
201809101		2018	France	Metropole	None	ERS6492833
201809106		2018	France	Metropole	Unknown	ERS6492834
201809160		2018	France	Metropole	Unknown	ERS6492835
201809177		2018	France	Metropole	Unknown	ERS6492836
201809213		2018	France	Metropole	None	ERS6492837
201809214		2018	France	Metropole	Unknown	ERS6492838
201809245		2018	France	Metropole	Unknown	ERS6492839
201809261		2018	France	Metropole	Unknown	ERS6492840
201809293		2018	France	Metropole	None	ERS6492841
201809302		2018	France	Metropole	Unknown	ERS6492842
201809307		2018	France	Metropole	Madagascar	ERS6492843
201809320		2018	France	Metropole	Unknown	ERS6492844
201809321		2018	France	Metropole	Unknown	ERS6492845
201809330		2018	France	Metropole	Unknown	ERS6492846
201809339		2018	France	Metropole	Unknown	ERS6492847
201809344		2018	France	Metropole	Unknown	ERS6492848
201809355		2018	France	Metropole	None	ERS6492849
201809451		2018	France	Metropole	Unknown	ERS6492850
201809502		2018	France	Metropole	India	ERS6492851
201809507		2018	France	Metropole	Unknown	ERS6492852
201809509		2018	France	Metropole	India	ERS6492853
201809511		2018	France	Metropole	Cape Verde	ERS6492854
201809512		2018	France	Metropole	Unknown	ERS6492855
201809513		2018	France	Metropole	India	ERS6492856
201809514		2018	France	Metropole	Cape Verde	ERS6492857
201809529		2018	France	Metropole	Canada	ERS6492858
201809532		2018	France	Metropole	Unknown	ERS6492859
201809538		2018	France	Metropole	None	ERS6492860
201809539		2018	France	Metropole	None	ERS6492861
201809585		2018	France	Metropole	Unknown	ERS6492862
201809588		2018	France	Metropole	Unknown	ERS6492863
201809604		2018	France	Metropole	India	ERS6492864
201809616		2018	France	Metropole	Unknown	ERS6492865
201809631		2018	France	Metropole	Unknown	ERS6492866
201809642		2018	France	Metropole	Unknown	ERS6492867
201809661		2018	France	Metropole	Unknown	ERS6492868
201809682		2018	France	Metropole	Unknown	ERS6492869
201809693		2018	France	Metropole	Senegal	ERS6492871
201809713		2018	France	Metropole	Unknown	ERS6492872
201809753		2018	France	Metropole	Morocco	ERS6492873
201809756		2018	France	Metropole	Morocco	ERS6492874
201809766		2018	France	Metropole	Unknown	ERS6492875
201809774		2018	France	Metropole	None	ERS6492876
201809783		2018	France	Metropole	Unknown	ERS6492877
201809795		2018	France	Metropole	Peru	ERS6492878
201809800		2018	France	Metropole	None	ERS6492879
201809801		2018	France	Metropole	None	ERS6492880
201809803		2018	France	Metropole	Unknown	ERS6492881
201809830		2018	France	Metropole	Unknown	ERS6492882
201809870		2018	France	Metropole	Algeria	ERS6492883
201809880		2018	France	Metropole	Morocco	ERS6492884
201809882		2018	France	Metropole	None	ERS6492885
201809893		2018	France	Metropole	Unknown	ERS6492886
201809899		2018	France	Metropole	Unknown	ERS6492887
201809960		2018	France	Metropole	Unknown	ERS6492888
201809979		2018	France	Metropole	Egypt	ERS6492889
201809992		2018	France	Metropole	Algeria	ERS6492890
201809995		2018	France	Metropole	Morocco	ERS6492891
201809996		2018	France	Metropole	Unknown	ERS6492892
201809997		2018	France	Metropole	Unknown	ERS6492893
201809998		2018	France	Metropole	Morocco	ERS6492894
201810021		2018	France	Metropole	Unknown	ERS6492895
201810034		2018	France	Metropole	Unknown	ERS6492896
201810035		2018	France	Metropole	Madagascar	ERS6492897
201810036		2018	France	Metropole	None	ERS6492898
201810043		2018	France	Metropole	Unknown	ERS6575937
201810051		2018	France	Metropole	Morocco	ERS6492899
201810111		2018	France	Metropole	Tunisia	ERS6492901
201810125		2018	France	Metropole	None	ERS6492902
201810126		2018	France	Metropole	Unknown	ERS6492903
201810127		2018	France	Metropole	Algeria	ERS6492904
201810136		2018	France	Metropole	Unknown	ERS6492905
201810149		2018	France	Metropole	Benin	ERS6492906
201810157		2018	France	Metropole	Cameroon	ERS6492907
201810227		2018	France	Mayotte	Unknown	ERS6492908
201810231		2018	France	Metropole	Mayotte	ERS6492909
201810233		2018	France	Mayotte	Unknown	ERS6494743
201810234		2018	France	Mayotte	Unknown	ERS6494744
201810238		2018	France	Metropole	Unknown	ERS6492910
201810240		2018	France	Metropole	Mexico	ERS6492911
201810271		2018	France	Metropole	Unknown	ERS6492912
201810274		2018	France	Metropole	Unknown	ERS6492913
201810312		2018	France	Metropole	None	ERS6492914
201810319		2018	France	Metropole	Togo	ERS6492915
201810349		2018	France	Metropole	Unknown	ERS6494745
201810367		2018	France	Metropole	Dominican Republic	ERS6494746
201810382		2018	France	Metropole	Cape Verde	ERS6494747
201810383		2018	France	Metropole	None	ERS6494748
201810429		2018	France	Metropole	Morocco	ERS6494749
201810436		2018	France	Metropole	Vietnam	ERS6494750
201810440		2018	France	Metropole	None	ERS6494751
201810452		2018	France	Metropole	Unknown	ERS6494752
201810457		2018	France	Metropole	Unknown	ERS6494753
201810461		2018	France	Metropole	India	ERS6492916
201810480		2018	France	Metropole	Unknown	ERS6494754
201810486		2018	France	Metropole	Mexico	ERS6494755
201810540		2018	France	Metropole	Unknown	ERS6494756
201810607		2018	France	Metropole	Unknown	ERS6494757
201810613		2018	France	Metropole	None	ERS6494758
201810616		2018	France	Metropole	Unknown	ERS6494759
201810617		2018	France	Metropole	Unknown	ERS6494760
201810618		2018	France	Metropole	Unknown	ERS6494761
201810619		2018	France	Metropole	Unknown	ERS6494762
201810620		2018	France	Metropole	Unknown	ERS6494763
201810622		2018	France	Metropole	Unknown	ERS6494764
201810623		2018	France	Metropole	Unknown	ERS6494765
201810624		2018	France	Metropole	Unknown	ERS6494766
201810625		2018	France	Metropole	Unknown	ERS6494767
201810626		2018	France	Metropole	Unknown	ERS6494768
201810627		2018	France	Metropole	Unknown	ERS6492917
201810628		2018	France	Metropole	Unknown	ERS6494769
201810629		2018	France	Metropole	Unknown	ERS6494770
201810630		2018	France	Metropole	Unknown	ERS6494771
201810631		2018	France	Metropole	Unknown	ERS6494772
201810632		2018	France	Metropole	Unknown	ERS6494773
201810635		2018	France	Metropole	Unknown	ERS6494774
201810678		2018	France	Metropole	Algeria	ERS6494775
201810690		2018	France	Metropole	Unknown	ERS6494776
201810691		2018	France	Metropole	None	ERS6494777
201810707		2018	France	Metropole	Unknown	ERS6494778
201810713		2018	France	Metropole	Algeria	ERS6494779
201810729		2018	France	Metropole	Unknown	ERS6494780
201810730		2018	France	Metropole	Unknown	ERS6494781
201810748		2018	France	Metropole	India	ERS6494782
201810749		2018	France	Metropole	Albania	ERS6494783
201810750		2018	France	Metropole	Egypt	ERS6494784
201810751		2018	France	Metropole	Senegal	ERS6494785
201810752		2018	France	Metropole	Unknown	ERS6492918
201810761		2018	France	Metropole	Indonesia	ERS6494786
201810775		2018	France	Metropole	Unknown	ERS6494787
201810803		2018	France	Metropole	Unknown	ERS6494788
201810807		2018	France	Metropole	Unknown	ERS6494789
201810830		2018	France	Metropole	Unknown	ERS6494790
201810839		2018	France	Metropole	Unknown	ERS6494791
201810840		2018	France	Metropole	Unknown	ERS6494792
201810841		2018	France	Metropole	Unknown	ERS6494793
201810842		2018	France	Metropole	Unknown	ERS6494794
201810843		2018	France	Metropole	Unknown	ERS6494795
201810844		2018	France	Metropole	Unknown	ERS6494796
201810847		2018	France	Metropole	Unknown	ERS6494799
201810875		2018	France	Metropole	Unknown	ERS6494800
201810877		2018	France	Metropole	Unknown	ERS6494801
201810898		2018	France	Metropole	Unknown	ERS6494802
201810920		2018	France	Metropole	None	ERS6494803
201810933		2018	France	Metropole	Unknown	ERS6494804
201810934		2018	France	Metropole	Unknown	ERS6494805
201810935		2018	France	Metropole	None	ERS6492919
201810952		2018	France	Metropole	Unknown	ERS6494806
201810955		2018	France	Metropole	Unknown	ERS6575938
201810975		2018	France	Metropole	Unknown	ERS6494807
201811026		2018	France	Metropole	Unknown	ERS6494808
201811036		2018	France	Metropole	Unknown	ERS6494809
201811048		2018	France	Metropole	None	ERS6494810
201811064		2018	France	Metropole	Colombia	ERS6494811
201811106		2018	France	Metropole	Jordan	ERS6494812
201811114		2018	France	Metropole	Spain	ERS6494813
201811116		2018	France	Metropole	India	ERS6494814
201811118		2018	France	Metropole	None	ERS6492920
201811119		2018	France	Metropole	Myanmar	ERS6494815
201811120		2018	France	Metropole	Cape Verde	ERS6494816
201811123		2018	France	Metropole	None	ERS6494817
201811157		2018	France	Metropole	Unknown	ERS6494818
201811197		2018	France	Metropole	Unknown	ERS6576212
201811207		2018	France	Metropole	Unknown	ERS6494819
201811228		2018	France	Metropole	Algeria	ERS6494820
201811250		2018	France	Metropole	Unknown	ERS6494821
201811257		2018	France	Metropole	Unknown	ERS6494822
201811303		2018	France	Metropole	India	ERS6494823
201811341		2018	France	French Guiana	Unknown	ERS6494824
201811367		2018	France	Metropole	Unknown	ERS6494825
201811368		2018	France	Metropole	None	ERS6494826
201811405		2018	France	Metropole	Unknown	ERS6494827
201811415		2018	France	Metropole	Unknown	ERS6494828
201811447		2018	France	Metropole	Unknown	ERS6492921
201811448		2018	France	Metropole	Morocco	ERS6494829
201811450		2018	France	Metropole	Unknown	ERS6494830
201811452		2018	France	Metropole	Madagascar	ERS6494831
201900021		2018	France	Metropole	None	ERS6494832
201900028		2018	France	Metropole	Unknown	ERS6494833
201900037		2018	France	Metropole	Portugal	ERS6494834
201900041		2018	France	Metropole	Unknown	ERS6494835
201900071		2018	France	Metropole	Mexico	ERS6494837
201900089		2018	France	Metropole	None	ERS6494838
201900276		2018	France	Metropole	Unknown	ERS6494841
201900342		2018	France	French Guiana	Unknown	ERS6494845
201900346		2018	France	French Guiana	Unknown	ERS6494846
201900347		2018	France	French Guiana	Unknown	ERS6494847
201900350		2018	France	French Guiana	Unknown	ERS6494848
201900594		2018	France	French Guiana	Unknown	ERS6494859
201900800		2018	France	French Guiana	Unknown	ERS6494874
201900813		2018	France	Metropole	Unknown	ERS6492922
201900814		2018	France	Metropole	Unknown	ERS6492923
201900815		2018	France	Metropole	Unknown	ERS6492924
201901184		2018	France	French Guiana	Unknown	ERS6494905
201902073		2018	France	Metropole	Unknown	ERS6494985
201902077		2018	France	Metropole	Cape Verde	ERS6494989
201908168		2018	France	Mayotte	Unknown	ERS6495510
201908175		2018	France	Mayotte	Unknown	ERS6495513
201908182		2018	France	Mayotte	Unknown	ERS6495514
201908188		2018	France	Mayotte	Unknown	ERS6495515
201908214		2018	France	Mayotte	Unknown	ERS6495520
201900053		2019	France	Metropole	Unknown	ERS6575939
201900067		2019	France	Metropole	Unknown	ERS6494836
201900269		2019	France	Metropole	Cameroon	ERS6494839
201900275		2019	France	Metropole	Unknown	ERS6494840
201900295		2019	France	Metropole	Unknown	ERS6494842
201900310		2019	France	Metropole	India	ERS6494843
201900319		2019	France	Metropole	None	ERS6494844
201900388		2019	France	Metropole	Unknown	ERS6494849
201900396		2019	France	Metropole	Unknown	ERS6494850
201900402		2019	France	Metropole	Unknown	ERS6494851
201900413		2019	France	Metropole	Thailand	ERS6494852
201900431		2019	France	Metropole	Unknown	ERS6494853
201900455		2019	France	Metropole	None	ERS6494854
201900475		2019	France	Metropole	None	ERS6494855
201900492		2019	France	Metropole	Unknown	ERS6494856
201900530		2019	France	Metropole	Unknown	ERS6494857
201900565		2019	France	Metropole	Unknown	ERS6494858
201900607		2019	France	Metropole	None	ERS6494860
201900656		2019	France	Metropole	Sri Lanka	ERS6494861
201900682		2019	France	Metropole	Indonesia	ERS6494862
201900710		2019	France	French Guiana	Unknown	ERS6494863
201900711		2019	France	French Guiana	Unknown	ERS6494864
201900716		2019	France	Metropole	None	ERS6494865
201900724		2019	France	Metropole	Colombia	ERS6494866
201900733		2019	France	Metropole	Africa	ERS6494867
201900740		2019	France	Metropole	Unknown	ERS6494868
201900751		2019	France	Metropole	None	ERS6494869
201900761		2019	France	Metropole	Senegal	ERS6494870
201900766		2019	France	Metropole	Unknown	ERS6494871
201900780		2019	France	Metropole	None	ERS6494872
201900783		2019	France	Metropole	Unknown	ERS6494873
201900829		2019	France	French Guiana	Unknown	ERS6494875
201900850		2019	France	Metropole	Unknown	ERS6494876
201900863		2019	France	Metropole	Unknown	ERS6494877
201900891		2019	France	Metropole	None	ERS6494878
201900902		2019	France	Metropole	Unknown	ERS6494879
201900918		2019	France	French Guiana	Unknown	ERS6494880
201900932		2019	France	Metropole	None	ERS6494881
201900936		2019	France	Metropole	Unknown	ERS6494882
201900946		2019	France	Metropole	Philippines	ERS6494883
201900978		2019	France	Metropole	None	ERS6494884
201900994		2019	France	Metropole	Unknown	ERS6494885
201900999		2019	France	Metropole	Kenya	ERS6494886
201901000		2019	France	Metropole	Dominican Republic	ERS6494887
201901002		2019	France	Metropole	Unknown	ERS6494888
201901005		2019	France	French Guiana	Unknown	ERS6494889
201901052		2019	France	Metropole	Unknown	ERS6494890
201901053		2019	France	Metropole	Brazil	ERS6494891
201901058		2019	France	Metropole	Unknown	ERS6494892
201901059		2019	France	Metropole	Unknown	ERS6494893
201901075		2019	France	Metropole	Unknown	ERS6494894
201901083		2019	France	Metropole	Unknown	ERS6494895
201901087		2019	France	Metropole	Unknown	ERS6494896
201901088		2019	France	Metropole	Unknown	ERS6494897
201901106		2019	France	Metropole	Unknown	ERS6494898
201901119		2019	France	Metropole	Unknown	ERS6494899
201901175		2019	France	French Guiana	Unknown	ERS6494900
201901176		2019	France	French Guiana	Unknown	ERS6494901
201901177		2019	France	French Guiana	Unknown	ERS6494902
201901178		2019	France	French Guiana	Unknown	ERS6494903
201901179		2019	France	French Guiana	Unknown	ERS6494904
201901197		2019	France	Metropole	Unknown	ERS6494907
201901211		2019	France	Metropole	Unknown	ERS6494908
201901224		2019	France	Metropole	Unknown	ERS6494909
201901249		2019	France	Metropole	Cameroon	ERS6494910
201901275		2019	France	Metropole	None	ERS6494911
201901285		2019	France	Metropole	None	ERS6494912
201901289		2019	France	Metropole	None	ERS6494913
201901334		2019	France	Metropole	Morocco	ERS6494914
201901359		2019	France	Metropole	None	ERS6494916
201901374		2019	France	Metropole	None	ERS6494917
201901404		2019	France	Metropole	India	ERS6494918
201901405		2019	France	Metropole	None	ERS6494919
201901476		2019	France	Metropole	Unknown	ERS6494920
201901489		2019	France	French Guiana	Unknown	ERS6494921
201901491		2019	France	French Guiana	Unknown	ERS6494922
201901498		2019	France	Metropole	Unknown	ERS6494923
201901505		2019	France	Metropole	Unknown	ERS6494924
201901525		2019	France	Metropole	Thailand	ERS6494925
201901532		2019	France	Metropole	Ethiopia	ERS6494926
201901543		2019	France	Metropole	Unknown	ERS6494927
201901577		2019	France	Metropole	Unknown	ERS6494928
201901635		2019	France	Metropole	Unknown	ERS6494929
201901668		2019	France	Metropole	Mexico	ERS6494930
201901669		2019	France	Metropole	Mexico	ERS6494931
201901674		2019	France	Metropole	Unknown	ERS6494932
201901682		2019	France	Metropole	Unknown	ERS6494933
201901703		2019	France	Metropole	None	ERS6494934
201901719		2019	France	Metropole	Morocco	ERS6494935
201901762		2019	France	Metropole	Unknown	ERS6494936
201901791		2019	France	French Guiana	Unknown	ERS6494937
201901821		2019	France	Metropole	Morocco	ERS6494938
201901836		2019	France	Metropole	Peru	ERS6494939
201901898		2019	France	Metropole	Unknown	ERS6494940
201901918		2019	France	Metropole	None	ERS6494941
201901923		2019	France	Metropole	Unknown	ERS6494942
201901963		2019	France	Metropole	Unknown	ERS6494975
201901966		2019	France	Metropole	Morocco	ERS6494976
201902035		2019	France	Metropole	Colombia	ERS6494977
201902038		2019	France	Metropole	Unknown	ERS6494978
201902048		2019	France	Metropole	Unknown	ERS6494979
201902055		2019	France	Metropole	Togo	ERS6494980
201902066		2019	France	Metropole	Unknown	ERS6494981
201902067		2019	France	Metropole	China	ERS6494982
201902068		2019	France	Metropole	India	ERS6494983
201902070		2019	France	Metropole	Egypt	ERS6494984
201902074		2019	France	Metropole	Unknown	ERS6494986
201902075		2019	France	Metropole	Unknown	ERS6494987
201902076		2019	France	Metropole	Egypt	ERS6494988
201902078		2019	France	Metropole	Unknown	ERS6494990
201902079		2019	France	Metropole	Senegal	ERS6494991
201902080		2019	France	Metropole	Egypt	ERS6494992
201902081		2019	France	Metropole	Mali	ERS6494993
201902082		2019	France	Metropole	Unknown	ERS6494994
201902083		2019	France	Metropole	Philippines	ERS6494995
201902123		2019	France	Metropole	None	ERS6494996
201902127		2019	France	Metropole	Unknown	ERS6494997
201902128		2019	France	Metropole	Unknown	ERS6494998
201902191		2019	France	Metropole	Unknown	ERS6494999
201902199		2019	France	Metropole	None	ERS6495000
201902270		2019	France	Metropole	Unknown	ERS6495001
201902277		2019	France	Metropole	South Africa	ERS6495002
201902286		2019	France	Metropole	Cambodia	ERS6495003
201902303		2019	France	Metropole	Cuba	ERS6495004
201902337		2019	France	Metropole	Unknown	ERS6495005
201902375		2019	France	Metropole	Central African Republic	ERS6495006
201902384		2019	France	Metropole	Unknown	ERS6495007
201902428		2019	France	Metropole	Morocco	ERS6495008
201902443		2019	France	Metropole	Morocco	ERS6495009
201902465		2019	France	Metropole	Unknown	ERS6495010
201902473		2019	France	Metropole	Sri Lanka	ERS6495011
201902475		2019	France	Metropole	South Africa	ERS6495012
201902481		2019	France	Metropole	None	ERS6495013
201902486		2019	France	Metropole	Dominican Republic	ERS6495014
201902501		2019	France	Metropole	None	ERS6495015
201902508		2019	France	Metropole	None	ERS6495016
201902523		2019	France	Metropole	Morocco	ERS6495017
201902545		2019	France	Metropole	None	ERS6495018
201902579		2019	France	Metropole	Oman	ERS6495019
201902580		2019	France	Metropole	Oman	ERS6575940
201902607		2019	France	Metropole	Unknown	ERS6495020
201902621		2019	France	Metropole	Unknown	ERS6495021
201902629		2019	France	Metropole	El Savador	ERS6575941
201902630		2019	France	Metropole	None	ERS6495022
201902637		2019	France	Metropole	None	ERS6495023
201902691		2019	France	Metropole	Unknown	ERS6495024
201902700		2019	France	French Guiana	Unknown	ERS6495025
201902701		2019	France	French Guiana	Unknown	ERS6495026
201902702		2019	France	French Guiana	Unknown	ERS6495027
201902703		2019	France	French Guiana	Unknown	ERS6495028
201902704		2019	France	French Guiana	Unknown	ERS6495029
201902705		2019	France	French Guiana	Unknown	ERS6495030
201902706		2019	France	French Guiana	Unknown	ERS6495031
201902751		2019	France	Metropole	Unknown	ERS6495032
201902877		2019	France	Metropole	Unknown	ERS6495034
201902911		2019	France	Metropole	Thailand	ERS6495035
201902948		2019	France	Metropole	Unknown	ERS6495036
201902951		2019	France	Metropole	Dominican Republic	ERS6495037
201903063		2019	France	Metropole	Unknown	ERS6495038
201903095		2019	France	Metropole	Singapore	ERS6495039
201903195		2019	France	Metropole	Unknown	ERS6495040
201903202		2019	France	Metropole	Unknown	ERS6495041
201903215		2019	France	Metropole	Unknown	ERS6495042
201903220		2019	France	Metropole	Unknown	ERS6495043
201903232		2019	France	Metropole	Unknown	ERS6495044
201903286		2019	France	Metropole	Unknown	ERS6495045
201903300		2019	France	Metropole	Mayotte	ERS6495046
201903304		2019	France	Metropole	Mayotte	ERS6495047
201903340		2019	France	Metropole	Jordan	ERS6495048
201903362		2019	France	Metropole	Mexico	ERS6495049
201903363		2019	France	Metropole	Mexico	ERS6495050
201903385		2019	France	Metropole	Unknown	ERS6495051
201903418		2019	France	Metropole	None	ERS6495052
201903427		2019	France	Metropole	Unknown	ERS6495053
201903458		2019	France	Metropole	Morocco	ERS6495054
201903493		2019	France	Metropole	None	ERS6495055
201903517		2019	France	Metropole	Spain	ERS6495056
201903518		2019	France	Metropole	Philippines	ERS6495057
201903554		2019	France	Metropole	None	ERS6495058
201903555		2019	France	Metropole	None	ERS6495059
201903556		2019	France	Metropole	Morocco	ERS6495060
201903690		2019	France	Metropole	Cambodia	ERS6495061
201903747		2019	France	Metropole	Unknown	ERS6495062
201903782		2019	France	Metropole	Unknown	ERS6495063
201903803		2019	France	Metropole	Unknown	ERS6495064
201903879		2019	France	Metropole	Unknown	ERS6495065
201903902		2019	France	Metropole	Unknown	ERS6495066
201903956		2019	France	Metropole	Cambodia	ERS6495067
201903976		2019	France	Metropole	India	ERS6495068
201904005		2019	France	Metropole	Pakistan	ERS6495069
201904057		2019	France	Metropole	None	ERS6495070
201904113		2019	France	Metropole	Unknown	ERS6492925
201904126		2019	France	Metropole	None	ERS6495071
201904370		2019	France	Metropole	Unknown	ERS6495072
201904378		2019	France	Metropole	Senegal	ERS6495073
201904438		2019	France	Reunion	Madagascar	ERS6495074
201904455		2019	France	Metropole	Unknown	ERS6495075
201904458		2019	France	Metropole	South Africa	ERS6495076
201904459		2019	France	Metropole	None	ERS6495077
201904506		2019	France	Metropole	None	ERS6495078
201904519		2019	France	Metropole	None	ERS6495079
201904525		2019	France	Metropole	Indonesia	ERS6495080
201904534		2019	France	Metropole	Unknown	ERS6495081
201904637		2019	France	Metropole	Tanzania	ERS6495082
201904686		2019	France	Metropole	Unknown	ERS6495083
201904769		2019	France	Metropole	Guinea	ERS6495084
201904828		2019	France	Metropole	Nepal	ERS6492926
201904837		2019	France	Metropole	Unknown	ERS6492927
201904869		2019	France	Metropole	None	ERS6495085
201904893		2019	France	Metropole	India	ERS6495086
201904910		2019	France	Metropole	Indonesia	ERS6495087
201904911		2019	France	Metropole	Unknown	ERS6495088
201904961		2019	France	Metropole	Unknown	ERS6495089
201904971		2019	France	Metropole	India	ERS6495090
201904981		2019	France	Metropole	None	ERS6495091
201905024		2019	France	Metropole	None	ERS6495093
201905339		2019	France	Metropole	None	ERS6495097
201905343		2019	France	Metropole	None	ERS6495098
201905344		2019	France	Metropole	Unknown	ERS6495099
[truncated: 1,141 more rows]
